# Supplementary material for: Chimpanzee histology and functional brain imaging show that the paracingulate sulcus is not human-specific
Source: Commun Biol. 2021 Jan 8;4:54. doi: 10.1038/s42003-020-01571-3 (PMC7794552; doi:10.1038/s42003-020-01571-3)
Supplement: Supplementary file 3 — Supplemental Data 1 [file 42003_2020_1571_MOESM3_ESM.xlsx]

## Sheet: Fig1_PCGSlocation_HUMANvsCHIMP
specie	Subject	Hem	PCGSloc
CHIMP	8	RH	ACC/MCC
CHIMP	10	LH	MCC
CHIMP	10	RH	MCC
CHIMP	11	LH	ACC
CHIMP	14	LH	ACC
CHIMP	15	LH	ACC/MCC
CHIMP	17	LH	ACC/MCC
CHIMP	17	RH	MCC
CHIMP	18	RH	MCC
CHIMP	19	RH	ACC
CHIMP	21	RH	MCC
CHIMP	25	LH	ACC
CHIMP	26	RH	MCC
CHIMP	27	LH	ACC/MCC
CHIMP	27	RH	ACC
CHIMP	31	LH	ACC
CHIMP	33	LH	ACC
CHIMP	35	LH	MCC
CHIMP	35	RH	MCC
CHIMP	37	RH	MCC
CHIMP	38	RH	MCC
CHIMP	42	RH	MCC
CHIMP	43	RH	ACC
CHIMP	46	LH	MCC
CHIMP	47	LH	ACC
CHIMP	47	RH	ACC/MCC
CHIMP	48	RH	ACC
CHIMP	50	RH	ACC/MCC
CHIMP	55	LH	MCC
CHIMP	57	RH	MCC
CHIMP	60	RH	ACC
CHIMP	64	LH	ACC
CHIMP	64	RH	ACC
CHIMP	66	LH	ACC
CHIMP	68	RH	ACC/MCC
CHIMP	72	LH	ACC
CHIMP	73	LH	MCC
CHIMP	73	RH	MCC
CHIMP	76	LH	MCC
CHIMP	78	LH	MCC
CHIMP	79	RH	MCC
CHIMP	80	LH	MCC
CHIMP	80	RH	MCC
CHIMP	87	LH	MCC
CHIMP	87	RH	MCC
CHIMP	89	LH	ACC
CHIMP	89	RH	MCC
CHIMP	94	LH	ACC
CHIMP	97	RH	ACC/MCC
CHIMP	101	RH	MCC
CHIMP	105	RH	MCC
CHIMP	109	LH	MCC
CHIMP	111	LH	ACC
CHIMP	116	LH	ACC/MCC
CHIMP	117	LH	ACC
CHIMP	119	RH	ACC/MCC
CHIMP	120	LH	ACC
CHIMP	122	RH	ACC
CHIMP	125	LH	ACC
CHIMP	125	RH	ACC
CHIMP	126	RH	MCC
CHIMP	130	LH	MCC
CHIMP	130	RH	ACC
CHIMP	131	RH	MCC
CHIMP	133	LH	ACC
CHIMP	136	LH	MCC
CHIMP	137	LH	MCC
CHIMP	140	LH	MCC
CHIMP	143	LH	MCC
CHIMP	144	RH	MCC
CHIMP	150	RH	ACC
CHIMP	155	RH	MCC
CHIMP	160	LH	MCC
CHIMP	164	LH	ACC/MCC
CHIMP	168	RH	MCC
CHIMP	177	RH	MCC
CHIMP	182	LH	ACC/MCC
CHIMP	182	RH	ACC/MCC
CHIMP	187	LH	MCC
CHIMP	187	RH	MCC
CHIMP	194	LH	ACC/MCC
CHIMP	199	RH	ACC/MCC
CHIMP	200	RH	ACC/MCC
CHIMP	204	RH	MCC
CHIMP	206	LH	ACC/MCC
CHIMP	208	RH	ACC
CHIMP	212	LH	MCC
CHIMP	222	LH	MCC
CHIMP	222	RH	ACC/MCC
CHIMP	223	RH	MCC
CHIMP	224	LH	ACC
HUMAN	109325	LH	ACC/MCC
HUMAN	117122	LH	ACC/MCC
HUMAN	118730	LH	ACC/MCC
HUMAN	138231	LH	ACC/MCC
HUMAN	148032	LH	ACC/MCC
HUMAN	148840	LH	ACC/MCC
HUMAN	151223	LH	ACC/MCC
HUMAN	155635	LH	ACC/MCC
HUMAN	157437	LH	ACC/MCC
HUMAN	173536	LH	ACC/MCC
HUMAN	180937	LH	ACC/MCC
HUMAN	193239	LH	ACC/MCC
HUMAN	195849	LH	ACC/MCC
HUMAN	250932	LH	ACC/MCC
HUMAN	351938	LH	ACC/MCC
HUMAN	366042	LH	ACC/MCC
HUMAN	465852	LH	ACC/MCC
HUMAN	499566	LH	ACC/MCC
HUMAN	510326	LH	ACC/MCC
HUMAN	580347	LH	ACC/MCC
HUMAN	622236	LH	ACC/MCC
HUMAN	685058	LH	ACC/MCC
HUMAN	729557	LH	ACC/MCC
HUMAN	748662	LH	ACC/MCC
HUMAN	889579	LH	ACC/MCC
HUMAN	107725	LH	ACC/MCC
HUMAN	108222	LH	ACC/MCC
HUMAN	115219	LH	ACC/MCC
HUMAN	131419	LH	ACC/MCC
HUMAN	159946	LH	ACC/MCC
HUMAN	176037	LH	ACC/MCC
HUMAN	176239	LH	ACC/MCC
HUMAN	177342	LH	ACC/MCC
HUMAN	188751	LH	ACC/MCC
HUMAN	206222	LH	ACC/MCC
HUMAN	212015	LH	ACC/MCC
HUMAN	268749	LH	ACC/MCC
HUMAN	275645	LH	ACC/MCC
HUMAN	432332	LH	ACC/MCC
HUMAN	459453	LH	ACC/MCC
HUMAN	561444	LH	ACC/MCC
HUMAN	571144	LH	ACC/MCC
HUMAN	584355	LH	ACC/MCC
HUMAN	615744	LH	ACC/MCC
HUMAN	616645	LH	ACC/MCC
HUMAN	812746	LH	ACC/MCC
HUMAN	856968	LH	ACC/MCC
HUMAN	872562	LH	ACC/MCC
HUMAN	894067	LH	ACC/MCC
HUMAN	947668	LH	ACC/MCC
HUMAN	992673	LH	ACC/MCC
HUMAN	110411	LH	ACC/MCC
HUMAN	117324	LH	ACC/MCC
HUMAN	127933	LH	ACC/MCC
HUMAN	145531	LH	ACC/MCC
HUMAN	147030	LH	ACC/MCC
HUMAN	153429	LH	ACC/MCC
HUMAN	201414	LH	ACC/MCC
HUMAN	217126	LH	ACC/MCC
HUMAN	386250	LH	ACC/MCC
HUMAN	479762	LH	ACC/MCC
HUMAN	704238	LH	ACC/MCC
HUMAN	122620	LH	ACC/MCC
HUMAN	129129	LH	ACC/MCC
HUMAN	132017	LH	ACC/MCC
HUMAN	160931	LH	ACC/MCC
HUMAN	168038	LH	ACC/MCC
HUMAN	168139	LH	ACC/MCC
HUMAN	176744	LH	ACC/MCC
HUMAN	185341	LH	ACC/MCC
HUMAN	192035	LH	ACC/MCC
HUMAN	196346	LH	ACC/MCC
HUMAN	202113	LH	ACC/MCC
HUMAN	270332	LH	ACC/MCC
HUMAN	366446	LH	ACC/MCC
HUMAN	378857	LH	ACC/MCC
HUMAN	424939	LH	ACC/MCC
HUMAN	449753	LH	ACC/MCC
HUMAN	513736	LH	ACC/MCC
HUMAN	555651	LH	ACC/MCC
HUMAN	604537	LH	ACC/MCC
HUMAN	952863	LH	ACC/MCC
HUMAN	121618	RH	ACC/MCC
HUMAN	156233	RH	ACC/MCC
HUMAN	298051	RH	ACC/MCC
HUMAN	530635	RH	ACC/MCC
HUMAN	583858	RH	ACC/MCC
HUMAN	645551	RH	ACC/MCC
HUMAN	654754	RH	ACC/MCC
HUMAN	679568	RH	ACC/MCC
HUMAN	105620	RH	ACC/MCC
HUMAN	112112	RH	ACC/MCC
HUMAN	133827	RH	ACC/MCC
HUMAN	175338	RH	ACC/MCC
HUMAN	175742	RH	ACC/MCC
HUMAN	517239	RH	ACC/MCC
HUMAN	628248	RH	ACC/MCC
HUMAN	894774	RH	ACC/MCC
HUMAN	110411	RH	ACC/MCC
HUMAN	114419	RH	ACC/MCC
HUMAN	127933	RH	ACC/MCC
HUMAN	137936	RH	ACC/MCC
HUMAN	145531	RH	ACC/MCC
HUMAN	147030	RH	ACC/MCC
HUMAN	153429	RH	ACC/MCC
HUMAN	201414	RH	ACC/MCC
HUMAN	209127	RH	ACC/MCC
HUMAN	479762	RH	ACC/MCC
HUMAN	704238	RH	ACC/MCC
HUMAN	118124	RH	ACC/MCC
HUMAN	129129	RH	ACC/MCC
HUMAN	132017	RH	ACC/MCC
HUMAN	168038	RH	ACC/MCC
HUMAN	168139	RH	ACC/MCC
HUMAN	176744	RH	ACC/MCC
HUMAN	185341	RH	ACC/MCC
HUMAN	192035	RH	ACC/MCC
HUMAN	202113	RH	ACC/MCC
HUMAN	366446	RH	ACC/MCC
HUMAN	378857	RH	ACC/MCC
HUMAN	395251	RH	ACC/MCC
HUMAN	424939	RH	ACC/MCC
HUMAN	449753	RH	ACC/MCC
HUMAN	513736	RH	ACC/MCC
HUMAN	700634	RH	ACC/MCC
HUMAN	103111	LH	MCC
HUMAN	195647	LH	MCC
HUMAN	316633	LH	MCC
HUMAN	994273	LH	MCC
HUMAN	119126	LH	MCC
HUMAN	173132	LH	MCC
HUMAN	792867	LH	MCC
HUMAN	810843	LH	MCC
HUMAN	114419	LH	MCC
HUMAN	137936	LH	MCC
HUMAN	120717	LH	MCC
HUMAN	645450	LH	MCC
HUMAN	841349	LH	MCC
HUMAN	204016	RH	MCC
HUMAN	102513	RH	MCC
HUMAN	165840	RH	MCC
HUMAN	645450	RH	MCC
HUMAN	727654	RH	MCC
HUMAN	841349	RH	MCC
HUMAN	113619	LH	ACC
HUMAN	142828	LH	ACC
HUMAN	150524	LH	ACC
HUMAN	171532	LH	ACC
HUMAN	211417	LH	ACC
HUMAN	285345	LH	ACC
HUMAN	150019	LH	ACC
HUMAN	186444	LH	ACC
HUMAN	191942	LH	ACC
HUMAN	803240	LH	ACC
HUMAN	165840	LH	ACC
HUMAN	209127	LH	ACC
HUMAN	118124	LH	ACC
HUMAN	176441	LH	ACC
HUMAN	395251	LH	ACC
HUMAN	656253	LH	ACC
HUMAN	700634	LH	ACC
HUMAN	727654	LH	ACC
HUMAN	867468	LH	ACC
HUMAN	180432	RH	ACC
HUMAN	329440	RH	ACC
HUMAN	355542	RH	ACC
HUMAN	753251	RH	ACC
HUMAN	979984	RH	ACC
HUMAN	311320	RH	ACC
HUMAN	456346	RH	ACC
HUMAN	117324	RH	ACC
HUMAN	217126	RH	ACC
HUMAN	386250	RH	ACC
HUMAN	120717	RH	ACC
HUMAN	122620	RH	ACC
HUMAN	160931	RH	ACC
HUMAN	176441	RH	ACC
HUMAN	196346	RH	ACC
HUMAN	270332	RH	ACC
HUMAN	555651	RH	ACC
HUMAN	604537	RH	ACC
HUMAN	656253	RH	ACC
HUMAN	867468	RH	ACC
