# Supplementary material for: Chimpanzee histology and functional brain imaging show that the paracingulate sulcus is not human-specific
Source: Commun Biol. 2021 Jan 8;4:54. doi: 10.1038/s42003-020-01571-3 (PMC7794552; doi:10.1038/s42003-020-01571-3)
Supplement: Supplementary file 4 — Supplemental Data 2 [file 42003_2020_1571_MOESM4_ESM.xlsx]

## Sheet: AllCHIMP_Seed24-32
CHIMP	HEM	SEED	ROI	RUN	VOXEL_ID	VOXEL_X	VOXEL_Y	VOXEL_Z	CorrelationZ_Seed.ROI	MORPHOLOGY	ROIline
CHIMP_A	LH	Seed24c'	Area10	RUN2	227707	17.3549	-49.2445	-14.7803	-0.17502	PCGS	1
CHIMP_C	LH	Seed32'	Area10	RUN2	199842	13.7239	-40.8453	-21.631	-0.164948	PCGS	1
CHIMP_D	LH	Seed32'	Area10	RUN1	172341	16.5026	-41.1628	-20.8916	-0.161826	NOPCGS	1
CHIMP_D	LH	Seed32'	Area10	RUN2	172341	16.5026	-41.1628	-20.8916	-0.161826	NOPCGS	1
CHIMP_A	LH	Seed32'	Area10	RUN2	227707	17.3549	-49.2445	-14.7803	-0.161383	PCGS	1
CHIMP_A	LH	Seed32'	Area10	RUN2	236852	19.2534	-47.346	-12.8804	-0.161052	PCGS	1
CHIMP_C	RH	Seed32'	Area10	RUN2	218333	-10.9558	-42.7437	-17.8316	-0.160475	PCGS	1
CHIMP_C	RH	Seed32'	Area10	RUN2	218333	-10.9558	-42.7437	-17.8316	-0.160475	PCGS	1
CHIMP_A	RH	Seed32'	Area10	RUN1	236909	-9.2232	-49.2445	-12.8804	-0.159851	NOPCGS	1
CHIMP_D	RH	Seed32'	Area10	RUN1	209263	-10.0756	-43.0612	-13.2927	-0.158277	NOPCGS	1
CHIMP_D	RH	Seed32'	Area10	RUN2	209263	-10.0756	-43.0612	-13.2927	-0.158277	NOPCGS	1
CHIMP_C	RH	Seed32'	Area10	RUN2	227550	-9.05734	-42.7437	-15.9319	-0.152213	PCGS	1
CHIMP_C	RH	Seed32'	Area10	RUN2	227550	-9.05734	-42.7437	-15.9319	-0.152213	PCGS	1
CHIMP_D	RH	Seed32'	Area10	RUN1	218478	-11.974	-43.0612	-11.393	-0.151283	NOPCGS	1
CHIMP_D	RH	Seed32'	Area10	RUN2	218478	-11.974	-43.0612	-11.393	-0.151283	NOPCGS	1
CHIMP_A	LH	Seed32'	Area10	RUN1	236780	19.2534	-45.4476	-12.8804	-0.146252	PCGS	1
CHIMP_D	RH	Seed32'	Area10	RUN1	209262	-11.974	-43.0612	-13.2927	-0.145969	NOPCGS	1
CHIMP_D	RH	Seed32'	Area10	RUN2	209262	-11.974	-43.0612	-13.2927	-0.145969	NOPCGS	1
CHIMP_C	LH	Seed32'	Area10	RUN2	199769	11.8255	-38.9468	-21.631	-0.145593	PCGS	1
CHIMP_B	RH	Seed24c'	Area10	RUN1	199685	-15.8782	-45.802	-20.57	-0.143058	NOPCGS	1
CHIMP_C	RH	Seed32'	Area10	RUN2	218334	-9.05734	-42.7437	-17.8316	-0.14278	PCGS	1
CHIMP_C	RH	Seed32'	Area10	RUN2	218334	-9.05734	-42.7437	-17.8316	-0.14278	PCGS	1
CHIMP_D	RH	Seed32'	Area10	RUN1	172395	-17.6693	-43.0612	-20.8916	-0.142488	NOPCGS	1
CHIMP_D	RH	Seed32'	Area10	RUN2	172395	-17.6693	-43.0612	-20.8916	-0.142488	NOPCGS	1
CHIMP_A	LH	Seed32'	Area10	RUN2	209275	17.3549	-49.2445	-18.5799	-0.140855	PCGS	1
CHIMP_A	LH	Seed32'	Area10	RUN1	218491	17.3549	-49.2445	-16.6801	-0.139894	PCGS	1
CHIMP_A	LH	Seed32'	Area10	RUN1	236852	19.2534	-47.346	-12.8804	-0.137576	PCGS	1
CHIMP_B	RH	Seed24c'	Area10	RUN1	199686	-13.9797	-45.802	-20.57	-0.134884	NOPCGS	1
CHIMP_C	RH	Seed32'	Area10	RUN2	227478	-9.05734	-40.8453	-15.9319	-0.133878	PCGS	1
CHIMP_C	RH	Seed32'	Area10	RUN2	227478	-9.05734	-40.8453	-15.9319	-0.133878	PCGS	1
CHIMP_D	LH	Seed32'	Area10	RUN1	181557	16.5026	-41.1628	-18.9919	-0.132574	NOPCGS	1
CHIMP_D	LH	Seed32'	Area10	RUN2	181557	16.5026	-41.1628	-18.9919	-0.132574	NOPCGS	1
CHIMP_D	LH	Seed32'	Area10	RUN1	181338	10.8072	-35.4674	-18.9919	-0.131511	NOPCGS	1
CHIMP_D	LH	Seed32'	Area10	RUN2	181338	10.8072	-35.4674	-18.9919	-0.131511	NOPCGS	1
CHIMP_C	RH	Seed24c'	Area10	RUN2	218333	-10.9558	-42.7437	-17.8316	-0.130643	PCGS	1
CHIMP_C	RH	Seed24c'	Area10	RUN2	218333	-10.9558	-42.7437	-17.8316	-0.130643	PCGS	1
CHIMP_A	LH	Seed24c'	Area10	RUN2	209275	17.3549	-49.2445	-18.5799	-0.129086	PCGS	1
CHIMP_A	LH	Seed32'	Area10	RUN1	227707	17.3549	-49.2445	-14.7803	-0.12903	PCGS	1
CHIMP_A	RH	Seed32'	Area10	RUN1	227693	-9.2232	-49.2445	-14.7803	-0.128333	NOPCGS	1
CHIMP_D	LH	Seed32'	Area10	RUN1	172269	16.5026	-39.2643	-20.8916	-0.127981	NOPCGS	1
CHIMP_D	LH	Seed32'	Area10	RUN2	172269	16.5026	-39.2643	-20.8916	-0.127981	NOPCGS	1
CHIMP_C	LH	Seed32'	Area10	RUN2	199770	13.7239	-38.9468	-21.631	-0.127076	PCGS	1
CHIMP_A	RH	Seed24c'	Area10	RUN1	236909	-9.2232	-49.2445	-12.8804	-0.126425	NOPCGS	1
CHIMP_A	LH	Seed32'	Area10	RUN2	218491	17.3549	-49.2445	-16.6801	-0.12596	PCGS	1
CHIMP_D	LH	Seed32'	Area10	RUN1	172122	10.8072	-35.4674	-20.8916	-0.124079	NOPCGS	1
CHIMP_D	LH	Seed32'	Area10	RUN2	172122	10.8072	-35.4674	-20.8916	-0.124079	NOPCGS	1
CHIMP_D	LH	Seed32'	Area10	RUN1	181629	16.5026	-43.0612	-18.9919	-0.122973	NOPCGS	1
CHIMP_D	LH	Seed32'	Area10	RUN2	181629	16.5026	-43.0612	-18.9919	-0.122973	NOPCGS	1
CHIMP_A	LH	Seed24c'	Area10	RUN1	236707	17.3549	-43.5491	-12.8804	-0.122283	PCGS	1
CHIMP_D	RH	Seed24c'	Area10	RUN1	181683	-17.6693	-44.9596	-18.9919	-0.120074	NOPCGS	1
CHIMP_D	RH	Seed24c'	Area10	RUN2	181683	-17.6693	-44.9596	-18.9919	-0.120074	NOPCGS	1
CHIMP_A	LH	Seed24c'	Area10	RUN2	209276	19.2534	-49.2445	-18.5799	-0.119271	PCGS	1
CHIMP_D	LH	Seed24c'	Area10	RUN1	172338	10.8072	-41.1628	-20.8916	-0.117337	NOPCGS	1
CHIMP_D	LH	Seed24c'	Area10	RUN2	172338	10.8072	-41.1628	-20.8916	-0.117337	NOPCGS	1
CHIMP_D	LH	Seed32'	Area10	RUN1	172340	14.6041	-41.1628	-20.8916	-0.11731	NOPCGS	1
CHIMP_D	LH	Seed32'	Area10	RUN2	172340	14.6041	-41.1628	-20.8916	-0.11731	NOPCGS	1
CHIMP_D	LH	Seed32'	Area10	RUN1	172270	18.401	-39.2643	-20.8916	-0.116871	NOPCGS	1
CHIMP_D	LH	Seed32'	Area10	RUN2	172270	18.401	-39.2643	-20.8916	-0.116871	NOPCGS	1
CHIMP_D	LH	Seed32'	Area10	RUN1	181339	12.7057	-35.4674	-18.9919	-0.116065	NOPCGS	1
CHIMP_D	LH	Seed32'	Area10	RUN2	181339	12.7057	-35.4674	-18.9919	-0.116065	NOPCGS	1
CHIMP_B	LH	Seed24c'	Area10	RUN2	199482	8.80151	-40.1067	-20.57	-0.11508	NOPCGS	1
CHIMP_D	LH	Seed32'	Area10	RUN1	162981	16.5026	-37.3659	-22.7913	-0.114523	NOPCGS	1
CHIMP_D	LH	Seed32'	Area10	RUN2	162981	16.5026	-37.3659	-22.7913	-0.114523	NOPCGS	1
CHIMP_D	LH	Seed32'	Area10	RUN1	172198	18.401	-37.3659	-20.8916	-0.114472	NOPCGS	1
CHIMP_D	LH	Seed32'	Area10	RUN2	172198	18.401	-37.3659	-20.8916	-0.114472	NOPCGS	1
CHIMP_D	LH	Seed32'	Area10	RUN1	190555	12.7057	-35.4674	-17.0921	-0.113329	NOPCGS	1
CHIMP_D	LH	Seed32'	Area10	RUN2	190555	12.7057	-35.4674	-17.0921	-0.113329	NOPCGS	1
CHIMP_D	LH	Seed32'	Area10	RUN1	172123	12.7057	-35.4674	-20.8916	-0.111137	NOPCGS	1
CHIMP_D	LH	Seed32'	Area10	RUN2	172123	12.7057	-35.4674	-20.8916	-0.111137	NOPCGS	1
CHIMP_D	LH	Seed32'	Area10	RUN1	163053	16.5026	-39.2643	-22.7913	-0.110136	NOPCGS	1
CHIMP_D	LH	Seed32'	Area10	RUN2	163053	16.5026	-39.2643	-22.7913	-0.110136	NOPCGS	1
CHIMP_C	RH	Seed24c'	Area10	RUN2	227550	-9.05734	-42.7437	-15.9319	-0.110031	PCGS	1
CHIMP_C	RH	Seed24c'	Area10	RUN2	227550	-9.05734	-42.7437	-15.9319	-0.110031	PCGS	1
CHIMP_A	LH	Seed32'	Area10	RUN2	209276	19.2534	-49.2445	-18.5799	-0.109111	PCGS	1
CHIMP_A	RH	Seed32'	Area10	RUN1	236909	-9.2232	-49.2445	-12.8804	-0.106893	NOPCGS	1
CHIMP_A	LH	Seed24c'	Area10	RUN1	218491	17.3549	-49.2445	-16.6801	-0.106286	PCGS	1
CHIMP_D	LH	Seed32'	Area10	RUN1	218491	12.7057	-43.0612	-11.393	-0.106261	NOPCGS	1
CHIMP_D	LH	Seed32'	Area10	RUN2	218491	12.7057	-43.0612	-11.393	-0.106261	NOPCGS	1
CHIMP_B	RH	Seed24c'	Area10	RUN1	208901	-15.8782	-45.802	-18.6703	-0.104888	NOPCGS	1
CHIMP_D	RH	Seed32'	Area10	RUN1	209262	-11.974	-43.0612	-13.2927	-0.104665	NOPCGS	1
CHIMP_D	RH	Seed32'	Area10	RUN2	209262	-11.974	-43.0612	-13.2927	-0.104665	NOPCGS	1
CHIMP_C	RH	Seed32'	Area10	RUN1	181469	-10.9558	-42.7437	-25.4304	-0.104524	PCGS	1
CHIMP_C	RH	Seed32'	Area10	RUN1	181469	-10.9558	-42.7437	-25.4304	-0.104524	PCGS	1
CHIMP_A	LH	Seed24c'	Area10	RUN1	209276	19.2534	-49.2445	-18.5799	-0.103897	PCGS	1
CHIMP_A	RH	Seed32'	Area10	RUN2	246053	-9.2232	-47.346	-10.9806	-0.103322	NOPCGS	1
CHIMP_C	LH	Seed32'	Area10	RUN2	199771	15.6224	-38.9468	-21.631	-0.102522	PCGS	1
CHIMP_D	LH	Seed32'	Area10	RUN1	190554	10.8072	-35.4674	-17.0921	-0.101583	NOPCGS	1
CHIMP_D	LH	Seed32'	Area10	RUN2	190554	10.8072	-35.4674	-17.0921	-0.101583	NOPCGS	1
CHIMP_D	RH	Seed32'	Area10	RUN1	209191	-10.0756	-41.1628	-13.2927	-0.101542	NOPCGS	1
CHIMP_D	RH	Seed32'	Area10	RUN2	209191	-10.0756	-41.1628	-13.2927	-0.101542	NOPCGS	1
CHIMP_B	LH	Seed32'	Area10	RUN2	199411	10.6999	-38.2083	-20.57	-0.100845	NOPCGS	1
CHIMP_B	LH	Seed32'	Area10	RUN2	217914	8.80151	-40.1067	-16.7706	-0.100603	NOPCGS	1
CHIMP_C	RH	Seed32'	Area10	RUN1	209118	-9.05734	-42.7437	-19.7313	-0.100475	PCGS	1
CHIMP_C	RH	Seed32'	Area10	RUN1	209118	-9.05734	-42.7437	-19.7313	-0.100475	PCGS	1
CHIMP_D	LH	Seed32'	Area10	RUN1	209276	14.6041	-43.0612	-13.2927	-0.1003	NOPCGS	1
CHIMP_D	LH	Seed32'	Area10	RUN2	209276	14.6041	-43.0612	-13.2927	-0.1003	NOPCGS	1
CHIMP_A	RH	Seed32'	Area10	RUN2	246053	-9.2232	-47.346	-10.9806	-0.100289	NOPCGS	1
CHIMP_D	RH	Seed32'	Area10	RUN1	209261	-13.8724	-43.0612	-13.2927	-0.100123	NOPCGS	1
CHIMP_D	RH	Seed32'	Area10	RUN2	209261	-13.8724	-43.0612	-13.2927	-0.100123	NOPCGS	1
CHIMP_C	LH	Seed24c'	Area10	RUN1	181338	13.7239	-38.9468	-25.4304	-0.098836	PCGS	1
CHIMP_C	LH	Seed32'	Area10	RUN2	190553	11.8255	-38.9468	-23.5307	-0.098667	PCGS	1
CHIMP_C	RH	Seed24c'	Area10	RUN2	181470	-9.05734	-42.7437	-25.4304	-0.098113	PCGS	1
CHIMP_C	RH	Seed24c'	Area10	RUN2	181470	-9.05734	-42.7437	-25.4304	-0.098113	PCGS	1
CHIMP_A	RH	Seed32'	Area10	RUN1	227693	-9.2232	-49.2445	-14.7803	-0.098067	NOPCGS	1
CHIMP_B	LH	Seed32'	Area10	RUN2	199483	10.6999	-40.1067	-20.57	-0.096934	NOPCGS	1
CHIMP_C	RH	Seed24c'	Area10	RUN2	218334	-9.05734	-42.7437	-17.8316	-0.096734	PCGS	1
CHIMP_C	RH	Seed24c'	Area10	RUN2	218334	-9.05734	-42.7437	-17.8316	-0.096734	PCGS	1
CHIMP_A	RH	Seed24c'	Area10	RUN1	236910	-7.32476	-49.2445	-12.8804	-0.096452	NOPCGS	1
CHIMP_C	LH	Seed32'	Area10	RUN2	199701	19.4192	-37.0484	-21.631	-0.095851	PCGS	1
CHIMP_A	RH	Seed24c'	Area10	RUN2	218260	-11.1216	-43.5491	-16.6801	-0.095307	NOPCGS	1
CHIMP_A	LH	Seed24c'	Area10	RUN1	236779	17.3549	-45.4476	-12.8804	-0.094386	PCGS	1
CHIMP_B	LH	Seed32'	Area10	RUN2	208698	8.80151	-40.1067	-18.6703	-0.094308	NOPCGS	1
CHIMP_D	RH	Seed32'	Area10	RUN1	199975	-10.0756	-41.1628	-15.1924	-0.094284	NOPCGS	1
CHIMP_D	RH	Seed32'	Area10	RUN2	199975	-10.0756	-41.1628	-15.1924	-0.094284	NOPCGS	1
CHIMP_B	LH	Seed32'	Area10	RUN2	217913	6.90308	-40.1067	-16.7706	-0.094224	NOPCGS	1
CHIMP_A	RH	Seed32'	Area10	RUN1	236910	-7.32476	-49.2445	-12.8804	-0.09371	NOPCGS	1
CHIMP_B	LH	Seed24c'	Area10	RUN2	199410	8.80151	-38.2083	-20.57	-0.093089	NOPCGS	1
CHIMP_D	RH	Seed32'	Area10	RUN1	209189	-13.8724	-41.1628	-13.2927	-0.09258	NOPCGS	1
CHIMP_D	RH	Seed32'	Area10	RUN2	209189	-13.8724	-41.1628	-13.2927	-0.09258	NOPCGS	1
CHIMP_D	LH	Seed32'	Area10	RUN1	209275	12.7057	-43.0612	-13.2927	-0.092151	NOPCGS	1
CHIMP_D	LH	Seed32'	Area10	RUN2	209275	12.7057	-43.0612	-13.2927	-0.092151	NOPCGS	1
CHIMP_C	LH	Seed32'	Area10	RUN2	199843	15.6224	-40.8453	-21.631	-0.091804	PCGS	1
CHIMP_C	RH	Seed32'	Area10	RUN2	181469	-10.9558	-42.7437	-25.4304	-0.091771	PCGS	1
CHIMP_C	RH	Seed32'	Area10	RUN2	181469	-10.9558	-42.7437	-25.4304	-0.091771	PCGS	1
CHIMP_D	LH	Seed32'	Area10	RUN1	163125	16.5026	-41.1628	-22.7913	-0.090357	NOPCGS	1
CHIMP_D	LH	Seed32'	Area10	RUN2	163125	16.5026	-41.1628	-22.7913	-0.090357	NOPCGS	1
CHIMP_A	RH	Seed32'	Area10	RUN2	227621	-9.2232	-47.346	-14.7803	-0.090199	NOPCGS	1
CHIMP_A	LH	Seed24c'	Area10	RUN1	236780	19.2534	-45.4476	-12.8804	-0.089696	PCGS	1
CHIMP_D	LH	Seed32'	Area10	RUN1	172197	16.5026	-37.3659	-20.8916	-0.089171	NOPCGS	1
CHIMP_D	LH	Seed32'	Area10	RUN2	172197	16.5026	-37.3659	-20.8916	-0.089171	NOPCGS	1
CHIMP_C	LH	Seed32'	Area10	RUN2	199629	19.4192	-35.1499	-21.631	-0.088879	PCGS	1
CHIMP_B	LH	Seed32'	Area10	RUN2	217986	8.80151	-42.0051	-16.7706	-0.088628	NOPCGS	1
CHIMP_B	LH	Seed32'	Area10	RUN2	208699	10.6999	-40.1067	-18.6703	-0.088563	NOPCGS	1
CHIMP_A	RH	Seed32'	Area10	RUN2	227621	-9.2232	-47.346	-14.7803	-0.088398	NOPCGS	1
CHIMP_C	RH	Seed32'	Area10	RUN2	218262	-9.05734	-40.8453	-17.8316	-0.088248	PCGS	1
CHIMP_C	RH	Seed32'	Area10	RUN2	218262	-9.05734	-40.8453	-17.8316	-0.088248	PCGS	1
CHIMP_C	RH	Seed24c'	Area10	RUN1	218260	-12.8542	-40.8453	-17.8316	-0.087349	PCGS	1
CHIMP_C	RH	Seed24c'	Area10	RUN1	218260	-12.8542	-40.8453	-17.8316	-0.087349	PCGS	1
CHIMP_A	RH	Seed24c'	Area10	RUN1	227693	-9.2232	-49.2445	-14.7803	-0.087217	NOPCGS	1
CHIMP_B	LH	Seed32'	Area10	RUN2	208627	10.6999	-38.2083	-18.6703	-0.087179	NOPCGS	1
CHIMP_A	RH	Seed24c'	Area10	RUN1	227694	-7.32476	-49.2445	-14.7803	-0.087024	NOPCGS	1
CHIMP_A	RH	Seed32'	Area10	RUN2	227622	-7.32476	-47.346	-14.7803	-0.08642	NOPCGS	1
CHIMP_B	LH	Seed24c'	Area10	RUN2	199411	10.6999	-38.2083	-20.57	-0.085703	NOPCGS	1
CHIMP_D	LH	Seed24c'	Area10	RUN1	209273	8.90881	-43.0612	-13.2927	-0.085698	NOPCGS	1
CHIMP_D	LH	Seed24c'	Area10	RUN2	209273	8.90881	-43.0612	-13.2927	-0.085698	NOPCGS	1
CHIMP_C	LH	Seed24c'	Area10	RUN1	190485	19.4192	-37.0484	-23.5307	-0.085615	PCGS	1
CHIMP_A	RH	Seed32'	Area10	RUN2	236838	-7.32476	-47.346	-12.8804	-0.085148	NOPCGS	1
CHIMP_C	RH	Seed32'	Area10	RUN1	181470	-9.05734	-42.7437	-25.4304	-0.084903	PCGS	1
CHIMP_C	RH	Seed32'	Area10	RUN1	181470	-9.05734	-42.7437	-25.4304	-0.084903	PCGS	1
CHIMP_C	LH	Seed24c'	Area10	RUN1	181339	15.6224	-38.9468	-25.4304	-0.084138	PCGS	1
CHIMP_A	RH	Seed24c'	Area10	RUN1	236909	-9.2232	-49.2445	-12.8804	-0.084044	NOPCGS	1
CHIMP_C	LH	Seed24c'	Area10	RUN1	227346	13.7239	-37.0484	-15.9319	-0.083266	PCGS	1
CHIMP_C	RH	Seed24c'	Area10	RUN2	190686	-9.05734	-42.7437	-23.5307	-0.082964	PCGS	1
CHIMP_C	RH	Seed24c'	Area10	RUN2	190686	-9.05734	-42.7437	-23.5307	-0.082964	PCGS	1
CHIMP_C	RH	Seed32'	Area10	RUN2	209117	-10.9558	-42.7437	-19.7313	-0.082375	PCGS	1
CHIMP_C	RH	Seed32'	Area10	RUN2	209117	-10.9558	-42.7437	-19.7313	-0.082375	PCGS	1
CHIMP_B	LH	Seed32'	Area10	RUN2	208626	8.80151	-38.2083	-18.6703	-0.082167	NOPCGS	1
CHIMP_C	LH	Seed24c'	Area10	RUN1	190627	15.6224	-40.8453	-23.5307	-0.082083	PCGS	1
CHIMP_A	LH	Seed24c'	Area10	RUN1	199916	19.2534	-45.4476	-20.4797	-0.080387	PCGS	1
CHIMP_A	RH	Seed32'	Area10	RUN2	236837	-9.2232	-47.346	-12.8804	-0.079566	NOPCGS	1
CHIMP_C	RH	Seed32'	Area10	RUN2	218261	-10.9558	-40.8453	-17.8316	-0.079358	PCGS	1
CHIMP_C	RH	Seed32'	Area10	RUN2	218261	-10.9558	-40.8453	-17.8316	-0.079358	PCGS	1
CHIMP_D	LH	Seed32'	Area10	RUN1	181414	18.401	-37.3659	-18.9919	-0.079165	NOPCGS	1
CHIMP_D	LH	Seed32'	Area10	RUN2	181414	18.401	-37.3659	-18.9919	-0.079165	NOPCGS	1
CHIMP_D	RH	Seed32'	Area10	RUN1	181468	-15.7709	-39.2643	-18.9919	-0.07875	NOPCGS	1
CHIMP_D	RH	Seed32'	Area10	RUN2	181468	-15.7709	-39.2643	-18.9919	-0.07875	NOPCGS	1
CHIMP_D	LH	Seed32'	Area10	RUN1	181628	14.6041	-43.0612	-18.9919	-0.078678	NOPCGS	1
CHIMP_D	LH	Seed32'	Area10	RUN2	181628	14.6041	-43.0612	-18.9919	-0.078678	NOPCGS	1
CHIMP_A	LH	Seed24c'	Area10	RUN2	199988	19.2534	-47.346	-20.4797	-0.078578	PCGS	1
CHIMP_C	RH	Seed32'	Area10	RUN1	218260	-12.8542	-40.8453	-17.8316	-0.078563	PCGS	1
CHIMP_C	RH	Seed32'	Area10	RUN1	218260	-12.8542	-40.8453	-17.8316	-0.078563	PCGS	1
CHIMP_D	RH	Seed32'	Area10	RUN1	181469	-13.8724	-39.2643	-18.9919	-0.078551	NOPCGS	1
CHIMP_D	RH	Seed32'	Area10	RUN2	181469	-13.8724	-39.2643	-18.9919	-0.078551	NOPCGS	1
CHIMP_A	RH	Seed24c'	Area10	RUN1	218478	-7.32476	-49.2445	-16.6801	-0.078304	NOPCGS	1
CHIMP_D	LH	Seed24c'	Area10	RUN1	172267	12.7057	-39.2643	-20.8916	-0.077378	NOPCGS	1
CHIMP_D	LH	Seed24c'	Area10	RUN2	172267	12.7057	-39.2643	-20.8916	-0.077378	NOPCGS	1
CHIMP_D	RH	Seed32'	Area10	RUN1	181397	-13.8724	-37.3659	-18.9919	-0.077314	NOPCGS	1
CHIMP_D	RH	Seed32'	Area10	RUN2	181397	-13.8724	-37.3659	-18.9919	-0.077314	NOPCGS	1
CHIMP_D	LH	Seed32'	Area10	RUN1	190556	14.6041	-35.4674	-17.0921	-0.077223	NOPCGS	1
CHIMP_D	LH	Seed32'	Area10	RUN2	190556	14.6041	-35.4674	-17.0921	-0.077223	NOPCGS	1
CHIMP_D	RH	Seed32'	Area10	RUN1	199975	-10.0756	-41.1628	-15.1924	-0.076949	NOPCGS	1
CHIMP_D	RH	Seed32'	Area10	RUN2	199975	-10.0756	-41.1628	-15.1924	-0.076949	NOPCGS	1
CHIMP_C	LH	Seed24c'	Area10	RUN1	236562	13.7239	-37.0484	-14.0322	-0.076877	PCGS	1
CHIMP_D	RH	Seed32'	Area10	RUN1	218406	-11.974	-41.1628	-11.393	-0.076165	NOPCGS	1
CHIMP_D	RH	Seed32'	Area10	RUN2	218406	-11.974	-41.1628	-11.393	-0.076165	NOPCGS	1
CHIMP_D	RH	Seed32'	Area10	RUN1	172252	-15.7709	-39.2643	-20.8916	-0.075806	NOPCGS	1
CHIMP_D	RH	Seed32'	Area10	RUN2	172252	-15.7709	-39.2643	-20.8916	-0.075806	NOPCGS	1
CHIMP_C	LH	Seed32'	Area10	RUN2	209059	15.6224	-40.8453	-19.7313	-0.07548	PCGS	1
CHIMP_D	RH	Seed32'	Area10	RUN1	181611	-17.6693	-43.0612	-18.9919	-0.075344	NOPCGS	1
CHIMP_D	RH	Seed32'	Area10	RUN2	181611	-17.6693	-43.0612	-18.9919	-0.075344	NOPCGS	1
CHIMP_A	RH	Seed24c'	Area10	RUN2	227622	-7.32476	-47.346	-14.7803	-0.075015	NOPCGS	1
CHIMP_B	LH	Seed32'	Area10	RUN2	199340	12.5984	-36.3098	-20.57	-0.074273	NOPCGS	1
CHIMP_B	LH	Seed32'	Area10	RUN2	199410	8.80151	-38.2083	-20.57	-0.074193	NOPCGS	1
CHIMP_D	LH	Seed32'	Area10	RUN1	181485	16.5026	-39.2643	-18.9919	-0.073747	NOPCGS	1
CHIMP_D	LH	Seed32'	Area10	RUN2	181485	16.5026	-39.2643	-18.9919	-0.073747	NOPCGS	1
CHIMP_D	LH	Seed24c'	Area10	RUN1	190773	16.5026	-41.1628	-17.0921	-0.073703	NOPCGS	1
CHIMP_D	LH	Seed24c'	Area10	RUN2	190773	16.5026	-41.1628	-17.0921	-0.073703	NOPCGS	1
CHIMP_C	LH	Seed32'	Area10	RUN2	199772	17.5208	-38.9468	-21.631	-0.073634	PCGS	1
CHIMP_D	RH	Seed32'	Area10	RUN1	181469	-13.8724	-39.2643	-18.9919	-0.073444	NOPCGS	1
CHIMP_D	RH	Seed32'	Area10	RUN2	181469	-13.8724	-39.2643	-18.9919	-0.073444	NOPCGS	1
CHIMP_C	RH	Seed24c'	Area10	RUN2	181469	-10.9558	-42.7437	-25.4304	-0.072918	PCGS	1
CHIMP_C	RH	Seed24c'	Area10	RUN2	181469	-10.9558	-42.7437	-25.4304	-0.072918	PCGS	1
CHIMP_A	LH	Seed32'	Area10	RUN2	199842	15.4565	-43.5491	-20.4797	-0.072892	PCGS	1
CHIMP_A	RH	Seed24c'	Area10	RUN2	227477	-9.2232	-43.5491	-14.7803	-0.072787	NOPCGS	1
CHIMP_A	LH	Seed24c'	Area10	RUN1	236851	17.3549	-47.346	-12.8804	-0.072785	PCGS	1
CHIMP_B	LH	Seed32'	Area10	RUN2	199482	8.80151	-40.1067	-20.57	-0.072528	NOPCGS	1
CHIMP_A	LH	Seed24c'	Area10	RUN1	236706	15.4565	-43.5491	-12.8804	-0.072433	PCGS	1
CHIMP_A	LH	Seed32'	Area10	RUN2	199988	19.2534	-47.346	-20.4797	-0.072413	PCGS	1
CHIMP_A	RH	Seed24c'	Area10	RUN1	227693	-9.2232	-49.2445	-14.7803	-0.072294	NOPCGS	1
CHIMP_A	RH	Seed32'	Area10	RUN2	236837	-9.2232	-47.346	-12.8804	-0.071768	NOPCGS	1
CHIMP_D	LH	Seed32'	Area10	RUN1	163052	14.6041	-39.2643	-22.7913	-0.071758	NOPCGS	1
CHIMP_D	LH	Seed32'	Area10	RUN2	163052	14.6041	-39.2643	-22.7913	-0.071758	NOPCGS	1
CHIMP_B	RH	Seed24c'	Area10	RUN2	218117	-15.8782	-45.802	-16.7706	-0.071746	NOPCGS	1
CHIMP_C	RH	Seed32'	Area10	RUN2	199900	-12.8542	-42.7437	-21.631	-0.071414	PCGS	1
CHIMP_C	RH	Seed32'	Area10	RUN2	199900	-12.8542	-42.7437	-21.631	-0.071414	PCGS	1
CHIMP_A	RH	Seed24c'	Area10	RUN2	218261	-9.2232	-43.5491	-16.6801	-0.071296	NOPCGS	1
CHIMP_A	LH	Seed24c'	Area10	RUN2	236852	19.2534	-47.346	-12.8804	-0.071116	PCGS	1
CHIMP_D	LH	Seed32'	Area10	RUN1	200061	16.5026	-43.0612	-15.1924	-0.071043	NOPCGS	1
CHIMP_D	LH	Seed32'	Area10	RUN2	200061	16.5026	-43.0612	-15.1924	-0.071043	NOPCGS	1
CHIMP_D	LH	Seed24c'	Area10	RUN1	209205	16.5026	-41.1628	-13.2927	-0.070908	NOPCGS	1
CHIMP_D	LH	Seed24c'	Area10	RUN2	209205	16.5026	-41.1628	-13.2927	-0.070908	NOPCGS	1
CHIMP_D	RH	Seed24c'	Area10	RUN1	181615	-10.0756	-43.0612	-18.9919	-0.070686	NOPCGS	1
CHIMP_D	RH	Seed24c'	Area10	RUN2	181615	-10.0756	-43.0612	-18.9919	-0.070686	NOPCGS	1
CHIMP_D	LH	Seed24c'	Area10	RUN1	172339	12.7057	-41.1628	-20.8916	-0.070495	NOPCGS	1
CHIMP_D	LH	Seed24c'	Area10	RUN2	172339	12.7057	-41.1628	-20.8916	-0.070495	NOPCGS	1
CHIMP_D	RH	Seed24c'	Area10	RUN1	200119	-10.0756	-44.9596	-15.1924	-0.070468	NOPCGS	1
CHIMP_D	RH	Seed24c'	Area10	RUN2	200119	-10.0756	-44.9596	-15.1924	-0.070468	NOPCGS	1
CHIMP_D	RH	Seed32'	Area10	RUN1	209334	-11.974	-44.9596	-13.2927	-0.070295	NOPCGS	1
CHIMP_D	RH	Seed32'	Area10	RUN2	209334	-11.974	-44.9596	-13.2927	-0.070295	NOPCGS	1
CHIMP_D	RH	Seed32'	Area10	RUN1	172396	-15.7709	-43.0612	-20.8916	-0.070201	NOPCGS	1
CHIMP_D	RH	Seed32'	Area10	RUN2	172396	-15.7709	-43.0612	-20.8916	-0.070201	NOPCGS	1
CHIMP_D	LH	Seed32'	Area10	RUN1	172412	14.6041	-43.0612	-20.8916	-0.07018	NOPCGS	1
CHIMP_D	LH	Seed32'	Area10	RUN2	172412	14.6041	-43.0612	-20.8916	-0.07018	NOPCGS	1
CHIMP_C	RH	Seed32'	Area10	RUN2	190684	-12.8542	-42.7437	-23.5307	-0.069905	PCGS	1
CHIMP_C	RH	Seed32'	Area10	RUN2	190684	-12.8542	-42.7437	-23.5307	-0.069905	PCGS	1
CHIMP_D	RH	Seed32'	Area10	RUN1	209190	-11.974	-41.1628	-13.2927	-0.069887	NOPCGS	1
CHIMP_D	RH	Seed32'	Area10	RUN2	209190	-11.974	-41.1628	-13.2927	-0.069887	NOPCGS	1
CHIMP_A	LH	Seed32'	Area10	RUN1	209276	19.2534	-49.2445	-18.5799	-0.06976	PCGS	1
CHIMP_D	LH	Seed32'	Area10	RUN1	200057	8.90881	-43.0612	-15.1924	-0.069703	NOPCGS	1
CHIMP_D	LH	Seed32'	Area10	RUN2	200057	8.90881	-43.0612	-15.1924	-0.069703	NOPCGS	1
CHIMP_D	LH	Seed32'	Area10	RUN1	162909	16.5026	-35.4674	-22.7913	-0.069401	NOPCGS	1
CHIMP_D	LH	Seed32'	Area10	RUN2	162909	16.5026	-35.4674	-22.7913	-0.069401	NOPCGS	1
CHIMP_B	RH	Seed24c'	Area10	RUN1	208902	-13.9797	-45.802	-18.6703	-0.069276	NOPCGS	1
CHIMP_C	LH	Seed24c'	Area10	RUN1	181267	15.6224	-37.0484	-25.4304	-0.069161	PCGS	1
CHIMP_B	LH	Seed32'	Area10	RUN2	199412	12.5984	-38.2083	-20.57	-0.068249	NOPCGS	1
CHIMP_D	LH	Seed32'	Area10	RUN1	172340	14.6041	-41.1628	-20.8916	-0.068126	NOPCGS	1
CHIMP_D	LH	Seed32'	Area10	RUN2	172340	14.6041	-41.1628	-20.8916	-0.068126	NOPCGS	1
CHIMP_D	LH	Seed32'	Area10	RUN1	190845	16.5026	-43.0612	-17.0921	-0.067834	NOPCGS	1
CHIMP_D	LH	Seed32'	Area10	RUN2	190845	16.5026	-43.0612	-17.0921	-0.067834	NOPCGS	1
CHIMP_C	LH	Seed24c'	Area10	RUN1	227347	15.6224	-37.0484	-15.9319	-0.067651	PCGS	1
CHIMP_C	RH	Seed32'	Area10	RUN1	199902	-9.05734	-42.7437	-21.631	-0.067587	PCGS	1
CHIMP_C	RH	Seed32'	Area10	RUN1	199902	-9.05734	-42.7437	-21.631	-0.067587	PCGS	1
CHIMP_A	RH	Seed32'	Area10	RUN2	236838	-7.32476	-47.346	-12.8804	-0.067574	NOPCGS	1
CHIMP_B	LH	Seed24c'	Area10	RUN2	208626	8.80151	-38.2083	-18.6703	-0.067439	NOPCGS	1
CHIMP_A	RH	Seed32'	Area10	RUN2	218260	-11.1216	-43.5491	-16.6801	-0.067382	NOPCGS	1
CHIMP_B	LH	Seed24c'	Area10	RUN2	199483	10.6999	-40.1067	-20.57	-0.067092	NOPCGS	1
CHIMP_D	LH	Seed32'	Area10	RUN1	200060	14.6041	-43.0612	-15.1924	-0.066759	NOPCGS	1
CHIMP_D	LH	Seed32'	Area10	RUN2	200060	14.6041	-43.0612	-15.1924	-0.066759	NOPCGS	1
CHIMP_D	RH	Seed32'	Area10	RUN1	172323	-17.6693	-41.1628	-20.8916	-0.066681	NOPCGS	1
CHIMP_D	RH	Seed32'	Area10	RUN2	172323	-17.6693	-41.1628	-20.8916	-0.066681	NOPCGS	1
CHIMP_A	RH	Seed24c'	Area10	RUN1	209190	-7.32476	-47.346	-18.5799	-0.066054	NOPCGS	1
CHIMP_D	RH	Seed24c'	Area10	RUN1	181684	-15.7709	-44.9596	-18.9919	-0.065824	NOPCGS	1
CHIMP_D	RH	Seed24c'	Area10	RUN2	181684	-15.7709	-44.9596	-18.9919	-0.065824	NOPCGS	1
CHIMP_D	LH	Seed32'	Area10	RUN1	162980	14.6041	-37.3659	-22.7913	-0.065779	NOPCGS	1
CHIMP_D	LH	Seed32'	Area10	RUN2	162980	14.6041	-37.3659	-22.7913	-0.065779	NOPCGS	1
CHIMP_C	LH	Seed24c'	Area10	RUN1	181195	15.6224	-35.1499	-25.4304	-0.065065	PCGS	1
CHIMP_A	RH	Seed24c'	Area10	RUN1	227694	-7.32476	-49.2445	-14.7803	-0.064668	NOPCGS	1
CHIMP_C	RH	Seed24c'	Area10	RUN2	209118	-9.05734	-42.7437	-19.7313	-0.064476	PCGS	1
CHIMP_C	RH	Seed24c'	Area10	RUN2	209118	-9.05734	-42.7437	-19.7313	-0.064476	PCGS	1
CHIMP_D	RH	Seed32'	Area10	RUN1	181468	-15.7709	-39.2643	-18.9919	-0.064368	NOPCGS	1
CHIMP_D	RH	Seed32'	Area10	RUN2	181468	-15.7709	-39.2643	-18.9919	-0.064368	NOPCGS	1
CHIMP_B	LH	Seed32'	Area10	RUN2	217841	6.90308	-38.2083	-16.7706	-0.064168	NOPCGS	1
CHIMP_C	RH	Seed24c'	Area10	RUN1	227550	-9.05734	-42.7437	-15.9319	-0.064123	PCGS	1
CHIMP_C	RH	Seed24c'	Area10	RUN1	227550	-9.05734	-42.7437	-15.9319	-0.064123	PCGS	1
CHIMP_D	RH	Seed32'	Area10	RUN1	209333	-13.8724	-44.9596	-13.2927	-0.06403	NOPCGS	1
CHIMP_D	RH	Seed32'	Area10	RUN2	209333	-13.8724	-44.9596	-13.2927	-0.06403	NOPCGS	1
CHIMP_D	LH	Seed24c'	Area10	RUN1	190701	16.5026	-39.2643	-17.0921	-0.063552	NOPCGS	1
CHIMP_D	LH	Seed24c'	Area10	RUN2	190701	16.5026	-39.2643	-17.0921	-0.063552	NOPCGS	1
CHIMP_D	RH	Seed24c'	Area10	RUN1	163181	-13.8724	-43.0612	-22.7913	-0.063419	NOPCGS	1
CHIMP_D	RH	Seed24c'	Area10	RUN2	163181	-13.8724	-43.0612	-22.7913	-0.063419	NOPCGS	1
CHIMP_D	LH	Seed24c'	Area10	RUN1	209274	10.8072	-43.0612	-13.2927	-0.063006	NOPCGS	1
CHIMP_D	LH	Seed24c'	Area10	RUN2	209274	10.8072	-43.0612	-13.2927	-0.063006	NOPCGS	1
CHIMP_C	RH	Seed32'	Area10	RUN1	190685	-10.9558	-42.7437	-23.5307	-0.062298	PCGS	1
CHIMP_C	RH	Seed32'	Area10	RUN1	190685	-10.9558	-42.7437	-23.5307	-0.062298	PCGS	1
CHIMP_C	LH	Seed24c'	Area10	RUN1	181268	17.5208	-37.0484	-25.4304	-0.062285	PCGS	1
CHIMP_C	RH	Seed32'	Area10	RUN2	181470	-9.05734	-42.7437	-25.4304	-0.062094	PCGS	1
CHIMP_C	RH	Seed32'	Area10	RUN2	181470	-9.05734	-42.7437	-25.4304	-0.062094	PCGS	1
CHIMP_A	RH	Seed24c'	Area10	RUN1	236910	-7.32476	-49.2445	-12.8804	-0.062014	NOPCGS	1
CHIMP_D	RH	Seed32'	Area10	RUN1	172253	-13.8724	-39.2643	-20.8916	-0.061697	NOPCGS	1
CHIMP_D	RH	Seed32'	Area10	RUN2	172253	-13.8724	-39.2643	-20.8916	-0.061697	NOPCGS	1
CHIMP_C	RH	Seed24c'	Area10	RUN2	199902	-9.05734	-42.7437	-21.631	-0.061183	PCGS	1
CHIMP_C	RH	Seed24c'	Area10	RUN2	199902	-9.05734	-42.7437	-21.631	-0.061183	PCGS	1
CHIMP_C	RH	Seed32'	Area10	RUN1	218334	-9.05734	-42.7437	-17.8316	-0.061093	PCGS	1
CHIMP_C	RH	Seed32'	Area10	RUN1	218334	-9.05734	-42.7437	-17.8316	-0.061093	PCGS	1
CHIMP_A	RH	Seed32'	Area10	RUN2	218260	-11.1216	-43.5491	-16.6801	-0.0609	NOPCGS	1
CHIMP_C	RH	Seed32'	Area10	RUN1	199828	-12.8542	-40.8453	-21.631	-0.060854	PCGS	1
CHIMP_C	RH	Seed32'	Area10	RUN1	199828	-12.8542	-40.8453	-21.631	-0.060854	PCGS	1
CHIMP_C	RH	Seed24c'	Area10	RUN1	209044	-12.8542	-40.8453	-19.7313	-0.060419	PCGS	1
CHIMP_C	RH	Seed24c'	Area10	RUN1	209044	-12.8542	-40.8453	-19.7313	-0.060419	PCGS	1
CHIMP_C	RH	Seed24c'	Area10	RUN1	218188	-12.8542	-38.9468	-17.8316	-0.06033	PCGS	1
CHIMP_C	RH	Seed24c'	Area10	RUN1	218188	-12.8542	-38.9468	-17.8316	-0.06033	PCGS	1
CHIMP_A	RH	Seed24c'	Area10	RUN1	236836	-11.1216	-47.346	-12.8804	-0.060302	NOPCGS	1
CHIMP_D	LH	Seed32'	Area10	RUN1	172193	8.90881	-37.3659	-20.8916	-0.06028	NOPCGS	1
CHIMP_D	LH	Seed32'	Area10	RUN2	172193	8.90881	-37.3659	-20.8916	-0.06028	NOPCGS	1
CHIMP_B	RH	Seed32'	Area10	RUN1	199686	-13.9797	-45.802	-20.57	-0.060246	NOPCGS	1
CHIMP_D	RH	Seed32'	Area10	RUN1	163180	-15.7709	-43.0612	-22.7913	-0.06007	NOPCGS	1
CHIMP_D	RH	Seed32'	Area10	RUN2	163180	-15.7709	-43.0612	-22.7913	-0.06007	NOPCGS	1
CHIMP_A	RH	Seed24c'	Area10	RUN2	227476	-11.1216	-43.5491	-14.7803	-0.059992	NOPCGS	1
CHIMP_C	RH	Seed32'	Area10	RUN1	199900	-12.8542	-42.7437	-21.631	-0.059724	PCGS	1
CHIMP_C	RH	Seed32'	Area10	RUN1	199900	-12.8542	-42.7437	-21.631	-0.059724	PCGS	1
CHIMP_A	LH	Seed32'	Area10	RUN1	236851	17.3549	-47.346	-12.8804	-0.059488	PCGS	1
CHIMP_B	LH	Seed32'	Area10	RUN2	217842	8.80151	-38.2083	-16.7706	-0.059381	NOPCGS	1
CHIMP_A	RH	Seed32'	Area10	RUN2	227622	-7.32476	-47.346	-14.7803	-0.05931	NOPCGS	1
CHIMP_C	LH	Seed24c'	Area10	RUN1	190556	17.5208	-38.9468	-23.5307	-0.059236	PCGS	1
CHIMP_B	LH	Seed24c'	Area10	RUN2	208627	10.6999	-38.2083	-18.6703	-0.058852	NOPCGS	1
CHIMP_D	LH	Seed32'	Area10	RUN1	190773	16.5026	-41.1628	-17.0921	-0.058529	NOPCGS	1
CHIMP_D	LH	Seed32'	Area10	RUN2	190773	16.5026	-41.1628	-17.0921	-0.058529	NOPCGS	1
CHIMP_B	RH	Seed32'	Area10	RUN2	208901	-15.8782	-45.802	-18.6703	-0.058288	NOPCGS	1
CHIMP_C	RH	Seed32'	Area10	RUN1	227550	-9.05734	-42.7437	-15.9319	-0.058271	PCGS	1
CHIMP_C	RH	Seed32'	Area10	RUN1	227550	-9.05734	-42.7437	-15.9319	-0.058271	PCGS	1
CHIMP_A	LH	Seed24c'	Area10	RUN1	227707	17.3549	-49.2445	-14.7803	-0.058036	PCGS	1
CHIMP_B	RH	Seed32'	Area10	RUN2	190326	-13.9797	-42.0051	-22.4697	-0.057949	NOPCGS	1
CHIMP_C	RH	Seed32'	Area10	RUN2	227477	-10.9558	-40.8453	-15.9319	-0.05739	PCGS	1
CHIMP_C	RH	Seed32'	Area10	RUN2	227477	-10.9558	-40.8453	-15.9319	-0.05739	PCGS	1
CHIMP_A	RH	Seed24c'	Area10	RUN2	218408	-3.52789	-47.346	-16.6801	-0.057315	NOPCGS	1
CHIMP_A	LH	Seed24c'	Area10	RUN2	218491	17.3549	-49.2445	-16.6801	-0.057056	PCGS	1
CHIMP_C	RH	Seed24c'	Area10	RUN2	209117	-10.9558	-42.7437	-19.7313	-0.056713	PCGS	1
CHIMP_C	RH	Seed24c'	Area10	RUN2	209117	-10.9558	-42.7437	-19.7313	-0.056713	PCGS	1
CHIMP_D	RH	Seed32'	Area10	RUN1	200045	-13.8724	-43.0612	-15.1924	-0.056045	NOPCGS	1
CHIMP_D	RH	Seed32'	Area10	RUN2	200045	-13.8724	-43.0612	-15.1924	-0.056045	NOPCGS	1
CHIMP_B	LH	Seed24c'	Area10	RUN2	217986	8.80151	-42.0051	-16.7706	-0.056008	NOPCGS	1
CHIMP_C	LH	Seed24c'	Area10	RUN1	236563	15.6224	-37.0484	-14.0322	-0.055986	PCGS	1
CHIMP_C	RH	Seed32'	Area10	RUN1	209044	-12.8542	-40.8453	-19.7313	-0.055932	PCGS	1
CHIMP_C	RH	Seed32'	Area10	RUN1	209044	-12.8542	-40.8453	-19.7313	-0.055932	PCGS	1
CHIMP_A	LH	Seed24c'	Area10	RUN1	236852	19.2534	-47.346	-12.8804	-0.055204	PCGS	1
CHIMP_D	LH	Seed24c'	Area10	RUN1	172338	10.8072	-41.1628	-20.8916	-0.054751	NOPCGS	1
CHIMP_D	LH	Seed24c'	Area10	RUN2	172338	10.8072	-41.1628	-20.8916	-0.054751	NOPCGS	1
CHIMP_A	RH	Seed24c'	Area10	RUN2	227549	-9.2232	-45.4476	-14.7803	-0.054623	NOPCGS	1
CHIMP_B	LH	Seed32'	Area10	RUN2	208770	8.80151	-42.0051	-18.6703	-0.054324	NOPCGS	1
CHIMP_A	RH	Seed24c'	Area10	RUN2	246053	-9.2232	-47.346	-10.9806	-0.054143	NOPCGS	1
CHIMP_C	RH	Seed24c'	Area10	RUN1	218261	-10.9558	-40.8453	-17.8316	-0.053793	PCGS	1
CHIMP_C	RH	Seed24c'	Area10	RUN1	218261	-10.9558	-40.8453	-17.8316	-0.053793	PCGS	1
CHIMP_D	RH	Seed32'	Area10	RUN1	209260	-15.7709	-43.0612	-13.2927	-0.053604	NOPCGS	1
CHIMP_D	RH	Seed32'	Area10	RUN2	209260	-15.7709	-43.0612	-13.2927	-0.053604	NOPCGS	1
CHIMP_D	LH	Seed32'	Area10	RUN1	209205	16.5026	-41.1628	-13.2927	-0.053095	NOPCGS	1
CHIMP_D	LH	Seed32'	Area10	RUN2	209205	16.5026	-41.1628	-13.2927	-0.053095	NOPCGS	1
CHIMP_A	LH	Seed24c'	Area10	RUN1	199988	19.2534	-47.346	-20.4797	-0.053066	PCGS	1
CHIMP_D	LH	Seed32'	Area10	RUN1	181486	18.401	-39.2643	-18.9919	-0.051885	NOPCGS	1
CHIMP_D	LH	Seed32'	Area10	RUN2	181486	18.401	-39.2643	-18.9919	-0.051885	NOPCGS	1
CHIMP_A	RH	Seed24c'	Area10	RUN2	236838	-7.32476	-47.346	-12.8804	-0.051696	NOPCGS	1
CHIMP_A	RH	Seed24c'	Area10	RUN2	227548	-11.1216	-45.4476	-14.7803	-0.051432	NOPCGS	1
CHIMP_D	LH	Seed32'	Area10	RUN1	181556	14.6041	-41.1628	-18.9919	-0.051192	NOPCGS	1
CHIMP_D	LH	Seed32'	Area10	RUN2	181556	14.6041	-41.1628	-18.9919	-0.051192	NOPCGS	1
CHIMP_A	RH	Seed24c'	Area10	RUN2	227620	-11.1216	-47.346	-14.7803	-0.051062	NOPCGS	1
CHIMP_C	LH	Seed24c'	Area10	RUN2	190338	13.7239	-33.2515	-23.5307	-0.050666	PCGS	1
CHIMP_D	RH	Seed32'	Area10	RUN1	200047	-10.0756	-43.0612	-15.1924	-0.050518	NOPCGS	1
CHIMP_D	RH	Seed32'	Area10	RUN2	200047	-10.0756	-43.0612	-15.1924	-0.050518	NOPCGS	1
CHIMP_A	RH	Seed24c'	Area10	RUN2	218190	-7.32476	-41.6507	-16.6801	-0.050244	NOPCGS	1
CHIMP_C	LH	Seed24c'	Area10	RUN1	190555	15.6224	-38.9468	-23.5307	-0.050196	PCGS	1
CHIMP_D	LH	Seed32'	Area10	RUN1	181413	16.5026	-37.3659	-18.9919	-0.050162	NOPCGS	1
CHIMP_D	LH	Seed32'	Area10	RUN2	181413	16.5026	-37.3659	-18.9919	-0.050162	NOPCGS	1
CHIMP_C	RH	Seed24c'	Area10	RUN2	218261	-10.9558	-40.8453	-17.8316	-0.050024	PCGS	1
CHIMP_C	RH	Seed24c'	Area10	RUN2	218261	-10.9558	-40.8453	-17.8316	-0.050024	PCGS	1
CHIMP_B	LH	Seed24c'	Area10	RUN2	217914	8.80151	-40.1067	-16.7706	-0.050006	NOPCGS	1
CHIMP_C	LH	Seed24c'	Area10	RUN1	181196	17.5208	-35.1499	-25.4304	-0.049512	PCGS	1
CHIMP_D	RH	Seed32'	Area10	RUN1	172324	-15.7709	-41.1628	-20.8916	-0.049248	NOPCGS	1
CHIMP_D	RH	Seed32'	Area10	RUN2	172324	-15.7709	-41.1628	-20.8916	-0.049248	NOPCGS	1
CHIMP_B	LH	Seed24c'	Area10	RUN2	208698	8.80151	-40.1067	-18.6703	-0.049244	NOPCGS	1
CHIMP_D	LH	Seed32'	Area10	RUN1	162906	10.8072	-35.4674	-22.7913	-0.049183	NOPCGS	1
CHIMP_D	LH	Seed32'	Area10	RUN2	162906	10.8072	-35.4674	-22.7913	-0.049183	NOPCGS	1
CHIMP_A	RH	Seed24c'	Area10	RUN2	218262	-7.32476	-43.5491	-16.6801	-0.048958	NOPCGS	1
CHIMP_D	RH	Seed32'	Area10	RUN1	163253	-13.8724	-44.9596	-22.7913	-0.048755	NOPCGS	1
CHIMP_D	RH	Seed32'	Area10	RUN2	163253	-13.8724	-44.9596	-22.7913	-0.048755	NOPCGS	1
CHIMP_D	RH	Seed24c'	Area10	RUN1	172468	-15.7709	-44.9596	-20.8916	-0.048749	NOPCGS	1
CHIMP_D	RH	Seed24c'	Area10	RUN2	172468	-15.7709	-44.9596	-20.8916	-0.048749	NOPCGS	1
CHIMP_C	LH	Seed32'	Area10	RUN2	190554	13.7239	-38.9468	-23.5307	-0.04826	PCGS	1
CHIMP_C	LH	Seed32'	Area10	RUN2	208985	11.8255	-38.9468	-19.7313	-0.048191	PCGS	1
CHIMP_D	RH	Seed24c'	Area10	RUN1	163109	-13.8724	-41.1628	-22.7913	-0.047777	NOPCGS	1
CHIMP_D	RH	Seed24c'	Area10	RUN2	163109	-13.8724	-41.1628	-22.7913	-0.047777	NOPCGS	1
CHIMP_B	RH	Seed24c'	Area10	RUN2	208684	-17.7766	-40.1067	-18.6703	-0.047639	NOPCGS	1
CHIMP_B	LH	Seed32'	Area10	RUN2	199484	12.5984	-40.1067	-20.57	-0.047626	NOPCGS	1
CHIMP_D	LH	Seed24c'	Area10	RUN1	200061	16.5026	-43.0612	-15.1924	-0.04743	NOPCGS	1
CHIMP_D	LH	Seed24c'	Area10	RUN2	200061	16.5026	-43.0612	-15.1924	-0.04743	NOPCGS	1
CHIMP_B	RH	Seed24c'	Area10	RUN2	217899	-19.675	-40.1067	-16.7706	-0.04732	NOPCGS	1
CHIMP_C	LH	Seed32'	Area10	RUN1	217986	13.7239	-33.2515	-17.8316	-0.047307	PCGS	1
CHIMP_B	LH	Seed24c'	Area10	RUN2	217841	6.90308	-38.2083	-16.7706	-0.047183	NOPCGS	1
CHIMP_C	LH	Seed24c'	Area10	RUN1	181340	17.5208	-38.9468	-25.4304	-0.047032	PCGS	1
CHIMP_C	LH	Seed24c'	Area10	RUN1	199701	19.4192	-37.0484	-21.631	-0.047002	PCGS	1
CHIMP_D	RH	Seed32'	Area10	RUN1	200116	-15.7709	-44.9596	-15.1924	-0.046989	NOPCGS	1
CHIMP_D	RH	Seed32'	Area10	RUN2	200116	-15.7709	-44.9596	-15.1924	-0.046989	NOPCGS	1
CHIMP_D	LH	Seed24c'	Area10	RUN1	172411	12.7057	-43.0612	-20.8916	-0.046822	NOPCGS	1
CHIMP_D	LH	Seed24c'	Area10	RUN2	172411	12.7057	-43.0612	-20.8916	-0.046822	NOPCGS	1
CHIMP_D	LH	Seed24c'	Area10	RUN1	199913	8.90881	-39.2643	-15.1924	-0.046701	NOPCGS	1
CHIMP_D	LH	Seed24c'	Area10	RUN2	199913	8.90881	-39.2643	-15.1924	-0.046701	NOPCGS	1
CHIMP_D	RH	Seed24c'	Area10	RUN1	200119	-10.0756	-44.9596	-15.1924	-0.046675	NOPCGS	1
CHIMP_D	RH	Seed24c'	Area10	RUN2	200119	-10.0756	-44.9596	-15.1924	-0.046675	NOPCGS	1
CHIMP_B	LH	Seed24c'	Area10	RUN2	217842	8.80151	-38.2083	-16.7706	-0.046624	NOPCGS	1
CHIMP_D	LH	Seed24c'	Area10	RUN1	163124	14.6041	-41.1628	-22.7913	-0.046509	NOPCGS	1
CHIMP_D	LH	Seed24c'	Area10	RUN2	163124	14.6041	-41.1628	-22.7913	-0.046509	NOPCGS	1
CHIMP_C	RH	Seed32'	Area10	RUN1	190684	-12.8542	-42.7437	-23.5307	-0.046167	PCGS	1
CHIMP_C	RH	Seed32'	Area10	RUN1	190684	-12.8542	-42.7437	-23.5307	-0.046167	PCGS	1
CHIMP_A	RH	Seed24c'	Area10	RUN2	227621	-9.2232	-47.346	-14.7803	-0.046163	NOPCGS	1
CHIMP_B	RH	Seed24c'	Area10	RUN2	208686	-13.9797	-40.1067	-18.6703	-0.046145	NOPCGS	1
CHIMP_D	LH	Seed24c'	Area10	RUN1	163122	10.8072	-41.1628	-22.7913	-0.044998	NOPCGS	1
CHIMP_D	LH	Seed24c'	Area10	RUN2	163122	10.8072	-41.1628	-22.7913	-0.044998	NOPCGS	1
CHIMP_C	LH	Seed32'	Area10	RUN2	199700	17.5208	-37.0484	-21.631	-0.04497	PCGS	1
CHIMP_A	LH	Seed24c'	Area10	RUN1	236778	15.4565	-45.4476	-12.8804	-0.044822	PCGS	1
CHIMP_A	RH	Seed32'	Area10	RUN1	227694	-7.32476	-49.2445	-14.7803	-0.044652	NOPCGS	1
CHIMP_C	RH	Seed32'	Area10	RUN1	209046	-9.05734	-40.8453	-19.7313	-0.044551	PCGS	1
CHIMP_C	RH	Seed32'	Area10	RUN1	209046	-9.05734	-40.8453	-19.7313	-0.044551	PCGS	1
CHIMP_D	LH	Seed24c'	Area10	RUN1	172340	14.6041	-41.1628	-20.8916	-0.044541	NOPCGS	1
CHIMP_D	LH	Seed24c'	Area10	RUN2	172340	14.6041	-41.1628	-20.8916	-0.044541	NOPCGS	1
CHIMP_D	LH	Seed24c'	Area10	RUN1	172412	14.6041	-43.0612	-20.8916	-0.044515	NOPCGS	1
CHIMP_D	LH	Seed24c'	Area10	RUN2	172412	14.6041	-43.0612	-20.8916	-0.044515	NOPCGS	1
CHIMP_A	RH	Seed32'	Area10	RUN1	227548	-11.1216	-45.4476	-14.7803	-0.044447	NOPCGS	1
CHIMP_D	RH	Seed24c'	Area10	RUN1	190903	-10.0756	-44.9596	-17.0921	-0.04438	NOPCGS	1
CHIMP_D	RH	Seed24c'	Area10	RUN2	190903	-10.0756	-44.9596	-17.0921	-0.04438	NOPCGS	1
CHIMP_C	RH	Seed24c'	Area10	RUN2	181398	-9.05734	-40.8453	-25.4304	-0.044375	PCGS	1
CHIMP_C	RH	Seed24c'	Area10	RUN2	181398	-9.05734	-40.8453	-25.4304	-0.044375	PCGS	1
CHIMP_D	LH	Seed32'	Area10	RUN1	209204	14.6041	-41.1628	-13.2927	-0.044333	NOPCGS	1
CHIMP_D	LH	Seed32'	Area10	RUN2	209204	14.6041	-41.1628	-13.2927	-0.044333	NOPCGS	1
CHIMP_B	RH	Seed24c'	Area10	RUN2	208614	-13.9797	-38.2083	-18.6703	-0.044155	NOPCGS	1
CHIMP_D	LH	Seed24c'	Area10	RUN1	209201	8.90881	-41.1628	-13.2927	-0.043538	NOPCGS	1
CHIMP_D	LH	Seed24c'	Area10	RUN2	209201	8.90881	-41.1628	-13.2927	-0.043538	NOPCGS	1
CHIMP_C	RH	Seed32'	Area10	RUN2	181398	-9.05734	-40.8453	-25.4304	-0.043408	PCGS	1
CHIMP_C	RH	Seed32'	Area10	RUN2	181398	-9.05734	-40.8453	-25.4304	-0.043408	PCGS	1
CHIMP_B	LH	Seed24c'	Area10	RUN2	208770	8.80151	-42.0051	-18.6703	-0.043188	NOPCGS	1
CHIMP_B	RH	Seed24c'	Area10	RUN2	217900	-17.7766	-40.1067	-16.7706	-0.043041	NOPCGS	1
CHIMP_C	LH	Seed32'	Area10	RUN2	208986	13.7239	-38.9468	-19.7313	-0.04275	PCGS	1
CHIMP_D	LH	Seed32'	Area10	RUN1	199989	16.5026	-41.1628	-15.1924	-0.042627	NOPCGS	1
CHIMP_D	LH	Seed32'	Area10	RUN2	199989	16.5026	-41.1628	-15.1924	-0.042627	NOPCGS	1
CHIMP_C	LH	Seed24c'	Area10	RUN1	199844	17.5208	-40.8453	-21.631	-0.042324	PCGS	1
CHIMP_A	RH	Seed32'	Area10	RUN1	236910	-7.32476	-49.2445	-12.8804	-0.041729	NOPCGS	1
CHIMP_D	RH	Seed24c'	Area10	RUN1	163180	-15.7709	-43.0612	-22.7913	-0.041656	NOPCGS	1
CHIMP_D	RH	Seed24c'	Area10	RUN2	163180	-15.7709	-43.0612	-22.7913	-0.041656	NOPCGS	1
CHIMP_A	LH	Seed32'	Area10	RUN1	209275	17.3549	-49.2445	-18.5799	-0.0416	PCGS	1
CHIMP_D	RH	Seed32'	Area10	RUN1	190612	-15.7709	-37.3659	-17.0921	-0.041102	NOPCGS	1
CHIMP_D	RH	Seed32'	Area10	RUN2	190612	-15.7709	-37.3659	-17.0921	-0.041102	NOPCGS	1
CHIMP_D	LH	Seed32'	Area10	RUN1	181412	14.6041	-37.3659	-18.9919	-0.040959	NOPCGS	1
CHIMP_D	LH	Seed32'	Area10	RUN2	181412	14.6041	-37.3659	-18.9919	-0.040959	NOPCGS	1
CHIMP_D	RH	Seed24c'	Area10	RUN1	181543	-10.0756	-41.1628	-18.9919	-0.040952	NOPCGS	1
CHIMP_D	RH	Seed24c'	Area10	RUN2	181543	-10.0756	-41.1628	-18.9919	-0.040952	NOPCGS	1
CHIMP_A	RH	Seed24c'	Area10	RUN2	227478	-7.32476	-43.5491	-14.7803	-0.040582	NOPCGS	1
CHIMP_A	RH	Seed32'	Area10	RUN2	246054	-7.32476	-47.346	-10.9806	-0.040053	NOPCGS	1
CHIMP_D	LH	Seed24c'	Area10	RUN1	163125	16.5026	-41.1628	-22.7913	-0.039985	NOPCGS	1
CHIMP_D	LH	Seed24c'	Area10	RUN2	163125	16.5026	-41.1628	-22.7913	-0.039985	NOPCGS	1
CHIMP_A	RH	Seed24c'	Area10	RUN2	218261	-9.2232	-43.5491	-16.6801	-0.039955	NOPCGS	1
CHIMP_C	RH	Seed32'	Area10	RUN1	190540	-12.8542	-38.9468	-23.5307	-0.039747	PCGS	1
CHIMP_C	RH	Seed32'	Area10	RUN1	190540	-12.8542	-38.9468	-23.5307	-0.039747	PCGS	1
CHIMP_D	RH	Seed32'	Area10	RUN1	199974	-11.974	-41.1628	-15.1924	-0.039585	NOPCGS	1
CHIMP_D	RH	Seed32'	Area10	RUN2	199974	-11.974	-41.1628	-15.1924	-0.039585	NOPCGS	1
CHIMP_A	RH	Seed32'	Area10	RUN2	218190	-7.32476	-41.6507	-16.6801	-0.039408	NOPCGS	1
CHIMP_B	LH	Seed24c'	Area10	RUN2	208625	6.90308	-38.2083	-18.6703	-0.03904	NOPCGS	1
CHIMP_C	RH	Seed32'	Area10	RUN2	209118	-9.05734	-42.7437	-19.7313	-0.038942	PCGS	1
CHIMP_C	RH	Seed32'	Area10	RUN2	209118	-9.05734	-42.7437	-19.7313	-0.038942	PCGS	1
CHIMP_A	LH	Seed24c'	Area10	RUN1	209275	17.3549	-49.2445	-18.5799	-0.038874	PCGS	1
CHIMP_A	RH	Seed32'	Area10	RUN2	218261	-9.2232	-43.5491	-16.6801	-0.038757	NOPCGS	1
CHIMP_B	LH	Seed24c'	Area10	RUN1	199339	10.6999	-36.3098	-20.57	-0.038229	NOPCGS	1
CHIMP_A	RH	Seed24c'	Area10	RUN2	227406	-7.32476	-41.6507	-14.7803	-0.038199	NOPCGS	1
CHIMP_A	RH	Seed24c'	Area10	RUN1	236837	-9.2232	-47.346	-12.8804	-0.037902	NOPCGS	1
CHIMP_B	LH	Seed24c'	Area10	RUN2	208554	8.80151	-36.3098	-18.6703	-0.03777	NOPCGS	1
CHIMP_C	LH	Seed24c'	Area10	RUN2	190413	19.4192	-35.1499	-23.5307	-0.037734	PCGS	1
CHIMP_D	LH	Seed32'	Area10	RUN1	209133	16.5026	-39.2643	-13.2927	-0.037407	NOPCGS	1
CHIMP_D	LH	Seed32'	Area10	RUN2	209133	16.5026	-39.2643	-13.2927	-0.037407	NOPCGS	1
CHIMP_D	LH	Seed24c'	Area10	RUN1	209129	8.90881	-39.2643	-13.2927	-0.037396	NOPCGS	1
CHIMP_D	LH	Seed24c'	Area10	RUN2	209129	8.90881	-39.2643	-13.2927	-0.037396	NOPCGS	1
CHIMP_D	LH	Seed24c'	Area10	RUN1	172340	14.6041	-41.1628	-20.8916	-0.037331	NOPCGS	1
CHIMP_D	LH	Seed24c'	Area10	RUN2	172340	14.6041	-41.1628	-20.8916	-0.037331	NOPCGS	1
CHIMP_C	LH	Seed32'	Area10	RUN1	217915	15.6224	-31.3531	-17.8316	-0.037278	PCGS	1
CHIMP_C	LH	Seed32'	Area10	RUN1	227346	13.7239	-37.0484	-15.9319	-0.03726	PCGS	1
CHIMP_C	RH	Seed24c'	Area10	RUN2	190687	-7.1589	-42.7437	-23.5307	-0.036803	PCGS	1
CHIMP_C	RH	Seed24c'	Area10	RUN2	190687	-7.1589	-42.7437	-23.5307	-0.036803	PCGS	1
CHIMP_B	LH	Seed24c'	Area10	RUN2	208483	10.6999	-34.4114	-18.6703	-0.03666	NOPCGS	1
CHIMP_C	LH	Seed32'	Area10	RUN2	218130	13.7239	-37.0484	-17.8316	-0.0365	PCGS	1
CHIMP_C	LH	Seed32'	Area10	RUN2	199697	11.8255	-37.0484	-21.631	-0.036379	PCGS	1
CHIMP_A	LH	Seed32'	Area10	RUN1	236779	17.3549	-45.4476	-12.8804	-0.036259	PCGS	1
CHIMP_D	LH	Seed32'	Area10	RUN1	172194	10.8072	-37.3659	-20.8916	-0.036164	NOPCGS	1
CHIMP_D	LH	Seed32'	Area10	RUN2	172194	10.8072	-37.3659	-20.8916	-0.036164	NOPCGS	1
CHIMP_D	LH	Seed32'	Area10	RUN1	209274	10.8072	-43.0612	-13.2927	-0.036145	NOPCGS	1
CHIMP_D	LH	Seed32'	Area10	RUN2	209274	10.8072	-43.0612	-13.2927	-0.036145	NOPCGS	1
CHIMP_D	LH	Seed32'	Area10	RUN1	209273	8.90881	-43.0612	-13.2927	-0.035988	NOPCGS	1
CHIMP_D	LH	Seed32'	Area10	RUN2	209273	8.90881	-43.0612	-13.2927	-0.035988	NOPCGS	1
CHIMP_B	LH	Seed32'	Area10	RUN2	199339	10.6999	-36.3098	-20.57	-0.035956	NOPCGS	1
CHIMP_D	LH	Seed32'	Area10	RUN1	172196	14.6041	-37.3659	-20.8916	-0.035846	NOPCGS	1
CHIMP_D	LH	Seed32'	Area10	RUN2	172196	14.6041	-37.3659	-20.8916	-0.035846	NOPCGS	1
CHIMP_D	LH	Seed32'	Area10	RUN1	190629	16.5026	-37.3659	-17.0921	-0.035798	NOPCGS	1
CHIMP_D	LH	Seed32'	Area10	RUN2	190629	16.5026	-37.3659	-17.0921	-0.035798	NOPCGS	1
CHIMP_A	RH	Seed32'	Area10	RUN2	227550	-7.32476	-45.4476	-14.7803	-0.035752	NOPCGS	1
CHIMP_B	LH	Seed24c'	Area10	RUN2	217913	6.90308	-40.1067	-16.7706	-0.035657	NOPCGS	1
CHIMP_D	RH	Seed32'	Area10	RUN1	181398	-11.974	-37.3659	-18.9919	-0.035638	NOPCGS	1
CHIMP_D	RH	Seed32'	Area10	RUN2	181398	-11.974	-37.3659	-18.9919	-0.035638	NOPCGS	1
CHIMP_D	RH	Seed32'	Area10	RUN1	190759	-10.0756	-41.1628	-17.0921	-0.035529	NOPCGS	1
CHIMP_D	RH	Seed32'	Area10	RUN2	190759	-10.0756	-41.1628	-17.0921	-0.035529	NOPCGS	1
CHIMP_C	LH	Seed32'	Area10	RUN2	208917	19.4192	-37.0484	-19.7313	-0.035527	PCGS	1
CHIMP_D	RH	Seed24c'	Area10	RUN1	181615	-10.0756	-43.0612	-18.9919	-0.035342	NOPCGS	1
CHIMP_D	RH	Seed24c'	Area10	RUN2	181615	-10.0756	-43.0612	-18.9919	-0.035342	NOPCGS	1
CHIMP_D	LH	Seed32'	Area10	RUN1	162907	12.7057	-35.4674	-22.7913	-0.035099	NOPCGS	1
CHIMP_D	LH	Seed32'	Area10	RUN2	162907	12.7057	-35.4674	-22.7913	-0.035099	NOPCGS	1
CHIMP_D	RH	Seed32'	Area10	RUN1	209261	-13.8724	-43.0612	-13.2927	-0.034909	NOPCGS	1
CHIMP_D	RH	Seed32'	Area10	RUN2	209261	-13.8724	-43.0612	-13.2927	-0.034909	NOPCGS	1
CHIMP_C	LH	Seed32'	Area10	RUN1	199701	19.4192	-37.0484	-21.631	-0.0349	PCGS	1
CHIMP_D	LH	Seed32'	Area10	RUN1	181340	14.6041	-35.4674	-18.9919	-0.034766	NOPCGS	1
CHIMP_D	LH	Seed32'	Area10	RUN2	181340	14.6041	-35.4674	-18.9919	-0.034766	NOPCGS	1
CHIMP_D	LH	Seed32'	Area10	RUN1	163124	14.6041	-41.1628	-22.7913	-0.034532	NOPCGS	1
CHIMP_D	LH	Seed32'	Area10	RUN2	163124	14.6041	-41.1628	-22.7913	-0.034532	NOPCGS	1
CHIMP_D	RH	Seed32'	Area10	RUN1	190759	-10.0756	-41.1628	-17.0921	-0.034499	NOPCGS	1
CHIMP_D	RH	Seed32'	Area10	RUN2	190759	-10.0756	-41.1628	-17.0921	-0.034499	NOPCGS	1
CHIMP_A	RH	Seed24c'	Area10	RUN1	227548	-11.1216	-45.4476	-14.7803	-0.034217	NOPCGS	1
CHIMP_A	RH	Seed24c'	Area10	RUN2	227621	-9.2232	-47.346	-14.7803	-0.03419	NOPCGS	1
CHIMP_D	LH	Seed32'	Area10	RUN1	181557	16.5026	-41.1628	-18.9919	-0.033916	NOPCGS	1
CHIMP_D	LH	Seed32'	Area10	RUN2	181557	16.5026	-41.1628	-18.9919	-0.033916	NOPCGS	1
CHIMP_D	LH	Seed24c'	Area10	RUN1	172339	12.7057	-41.1628	-20.8916	-0.033714	NOPCGS	1
CHIMP_D	LH	Seed24c'	Area10	RUN2	172339	12.7057	-41.1628	-20.8916	-0.033714	NOPCGS	1
CHIMP_D	RH	Seed24c'	Area10	RUN1	190903	-10.0756	-44.9596	-17.0921	-0.033712	NOPCGS	1
CHIMP_D	RH	Seed24c'	Area10	RUN2	190903	-10.0756	-44.9596	-17.0921	-0.033712	NOPCGS	1
CHIMP_A	RH	Seed24c'	Area10	RUN2	236837	-9.2232	-47.346	-12.8804	-0.033483	NOPCGS	1
CHIMP_D	LH	Seed32'	Area10	RUN1	190773	16.5026	-41.1628	-17.0921	-0.033464	NOPCGS	1
CHIMP_D	LH	Seed32'	Area10	RUN2	190773	16.5026	-41.1628	-17.0921	-0.033464	NOPCGS	1
CHIMP_C	LH	Seed24c'	Area10	RUN1	190484	17.5208	-37.0484	-23.5307	-0.033346	PCGS	1
CHIMP_D	LH	Seed24c'	Area10	RUN1	190772	14.6041	-41.1628	-17.0921	-0.033253	NOPCGS	1
CHIMP_D	LH	Seed24c'	Area10	RUN2	190772	14.6041	-41.1628	-17.0921	-0.033253	NOPCGS	1
CHIMP_D	RH	Seed32'	Area10	RUN1	181612	-15.7709	-43.0612	-18.9919	-0.032781	NOPCGS	1
CHIMP_D	RH	Seed32'	Area10	RUN2	181612	-15.7709	-43.0612	-18.9919	-0.032781	NOPCGS	1
CHIMP_D	RH	Seed24c'	Area10	RUN1	181611	-17.6693	-43.0612	-18.9919	-0.032656	NOPCGS	1
CHIMP_D	RH	Seed24c'	Area10	RUN2	181611	-17.6693	-43.0612	-18.9919	-0.032656	NOPCGS	1
CHIMP_D	RH	Seed32'	Area10	RUN1	200047	-10.0756	-43.0612	-15.1924	-0.032364	NOPCGS	1
CHIMP_D	RH	Seed32'	Area10	RUN2	200047	-10.0756	-43.0612	-15.1924	-0.032364	NOPCGS	1
CHIMP_D	RH	Seed32'	Area10	RUN1	172469	-13.8724	-44.9596	-20.8916	-0.032102	NOPCGS	1
CHIMP_D	RH	Seed32'	Area10	RUN2	172469	-13.8724	-44.9596	-20.8916	-0.032102	NOPCGS	1
CHIMP_D	RH	Seed32'	Area10	RUN1	200117	-13.8724	-44.9596	-15.1924	-0.031538	NOPCGS	1
CHIMP_D	RH	Seed32'	Area10	RUN2	200117	-13.8724	-44.9596	-15.1924	-0.031538	NOPCGS	1
CHIMP_B	LH	Seed32'	Area10	RUN1	217988	12.5984	-42.0051	-16.7706	-0.031232	NOPCGS	1
CHIMP_C	RH	Seed24c'	Area10	RUN2	190684	-12.8542	-42.7437	-23.5307	-0.031208	PCGS	1
CHIMP_C	RH	Seed24c'	Area10	RUN2	190684	-12.8542	-42.7437	-23.5307	-0.031208	PCGS	1
CHIMP_D	RH	Seed32'	Area10	RUN1	209046	-11.974	-37.3659	-13.2927	-0.031024	NOPCGS	1
CHIMP_D	RH	Seed32'	Area10	RUN2	209046	-11.974	-37.3659	-13.2927	-0.031024	NOPCGS	1
CHIMP_B	LH	Seed32'	Area10	RUN2	208772	12.5984	-42.0051	-18.6703	-0.030935	NOPCGS	1
CHIMP_C	RH	Seed32'	Area10	RUN1	199901	-10.9558	-42.7437	-21.631	-0.030876	PCGS	1
CHIMP_C	RH	Seed32'	Area10	RUN1	199901	-10.9558	-42.7437	-21.631	-0.030876	PCGS	1
CHIMP_A	RH	Seed24c'	Area10	RUN2	227693	-9.2232	-49.2445	-14.7803	-0.030672	NOPCGS	1
CHIMP_D	LH	Seed32'	Area10	RUN1	172124	14.6041	-35.4674	-20.8916	-0.030544	NOPCGS	1
CHIMP_D	LH	Seed32'	Area10	RUN2	172124	14.6041	-35.4674	-20.8916	-0.030544	NOPCGS	1
CHIMP_A	RH	Seed32'	Area10	RUN2	218263	-5.42633	-43.5491	-16.6801	-0.03037	NOPCGS	1
CHIMP_D	LH	Seed32'	Area10	RUN1	200058	10.8072	-43.0612	-15.1924	-0.030347	NOPCGS	1
CHIMP_D	LH	Seed32'	Area10	RUN2	200058	10.8072	-43.0612	-15.1924	-0.030347	NOPCGS	1
CHIMP_B	RH	Seed24c'	Area10	RUN2	208613	-15.8782	-38.2083	-18.6703	-0.030272	NOPCGS	1
CHIMP_B	RH	Seed24c'	Area10	RUN1	208755	-19.675	-42.0051	-18.6703	-0.029516	NOPCGS	1
CHIMP_D	LH	Seed24c'	Area10	RUN1	209277	16.5026	-43.0612	-13.2927	-0.029431	NOPCGS	1
CHIMP_D	LH	Seed24c'	Area10	RUN2	209277	16.5026	-43.0612	-13.2927	-0.029431	NOPCGS	1
CHIMP_C	LH	Seed32'	Area10	RUN2	218058	13.7239	-35.1499	-17.8316	-0.029419	PCGS	1
CHIMP_A	RH	Seed24c'	Area10	RUN1	209189	-9.2232	-47.346	-18.5799	-0.028997	NOPCGS	1
CHIMP_C	RH	Seed24c'	Area10	RUN2	190758	-9.05734	-44.6421	-23.5307	-0.028984	PCGS	1
CHIMP_C	RH	Seed24c'	Area10	RUN2	190758	-9.05734	-44.6421	-23.5307	-0.028984	PCGS	1
CHIMP_D	RH	Seed32'	Area10	RUN1	200044	-15.7709	-43.0612	-15.1924	-0.028666	NOPCGS	1
CHIMP_D	RH	Seed32'	Area10	RUN2	200044	-15.7709	-43.0612	-15.1924	-0.028666	NOPCGS	1
CHIMP_D	RH	Seed32'	Area10	RUN1	190613	-13.8724	-37.3659	-17.0921	-0.028627	NOPCGS	1
CHIMP_D	RH	Seed32'	Area10	RUN2	190613	-13.8724	-37.3659	-17.0921	-0.028627	NOPCGS	1
CHIMP_D	LH	Seed24c'	Area10	RUN1	209202	10.8072	-41.1628	-13.2927	-0.028023	NOPCGS	1
CHIMP_D	LH	Seed24c'	Area10	RUN2	209202	10.8072	-41.1628	-13.2927	-0.028023	NOPCGS	1
CHIMP_B	RH	Seed24c'	Area10	RUN2	208901	-15.8782	-45.802	-18.6703	-0.027979	NOPCGS	1
CHIMP_C	RH	Seed24c'	Area10	RUN1	227478	-9.05734	-40.8453	-15.9319	-0.027727	PCGS	1
CHIMP_C	RH	Seed24c'	Area10	RUN1	227478	-9.05734	-40.8453	-15.9319	-0.027727	PCGS	1
CHIMP_D	RH	Seed32'	Area10	RUN1	190683	-17.6693	-39.2643	-17.0921	-0.027416	NOPCGS	1
CHIMP_D	RH	Seed32'	Area10	RUN2	190683	-17.6693	-39.2643	-17.0921	-0.027416	NOPCGS	1
CHIMP_D	RH	Seed32'	Area10	RUN1	172468	-15.7709	-44.9596	-20.8916	-0.027351	NOPCGS	1
CHIMP_D	RH	Seed32'	Area10	RUN2	172468	-15.7709	-44.9596	-20.8916	-0.027351	NOPCGS	1
CHIMP_D	LH	Seed24c'	Area10	RUN1	209276	14.6041	-43.0612	-13.2927	-0.026913	NOPCGS	1
CHIMP_D	LH	Seed24c'	Area10	RUN2	209276	14.6041	-43.0612	-13.2927	-0.026913	NOPCGS	1
CHIMP_C	RH	Seed32'	Area10	RUN1	190686	-9.05734	-42.7437	-23.5307	-0.026873	PCGS	1
CHIMP_C	RH	Seed32'	Area10	RUN1	190686	-9.05734	-42.7437	-23.5307	-0.026873	PCGS	1
CHIMP_B	LH	Seed24c'	Area10	RUN2	199412	12.5984	-38.2083	-20.57	-0.026864	NOPCGS	1
CHIMP_D	LH	Seed32'	Area10	RUN1	162908	14.6041	-35.4674	-22.7913	-0.02686	NOPCGS	1
CHIMP_D	LH	Seed32'	Area10	RUN2	162908	14.6041	-35.4674	-22.7913	-0.02686	NOPCGS	1
CHIMP_D	LH	Seed24c'	Area10	RUN1	181338	10.8072	-35.4674	-18.9919	-0.026629	NOPCGS	1
CHIMP_D	LH	Seed24c'	Area10	RUN2	181338	10.8072	-35.4674	-18.9919	-0.026629	NOPCGS	1
CHIMP_C	LH	Seed24c'	Area10	RUN1	218202	13.7239	-38.9468	-17.8316	-0.026219	PCGS	1
CHIMP_A	RH	Seed32'	Area10	RUN2	227620	-11.1216	-47.346	-14.7803	-0.025964	NOPCGS	1
CHIMP_A	RH	Seed32'	Area10	RUN2	218335	-5.42633	-45.4476	-16.6801	-0.025886	NOPCGS	1
CHIMP_C	RH	Seed32'	Area10	RUN1	209045	-10.9558	-40.8453	-19.7313	-0.025853	PCGS	1
CHIMP_C	RH	Seed32'	Area10	RUN1	209045	-10.9558	-40.8453	-19.7313	-0.025853	PCGS	1
CHIMP_A	RH	Seed32'	Area10	RUN2	227694	-7.32476	-49.2445	-14.7803	-0.025823	NOPCGS	1
CHIMP_D	LH	Seed24c'	Area10	RUN1	199989	16.5026	-41.1628	-15.1924	-0.025578	NOPCGS	1
CHIMP_D	LH	Seed24c'	Area10	RUN2	199989	16.5026	-41.1628	-15.1924	-0.025578	NOPCGS	1
CHIMP_D	LH	Seed24c'	Area10	RUN1	162906	10.8072	-35.4674	-22.7913	-0.025569	NOPCGS	1
CHIMP_D	LH	Seed24c'	Area10	RUN2	162906	10.8072	-35.4674	-22.7913	-0.025569	NOPCGS	1
CHIMP_D	LH	Seed32'	Area10	RUN1	172195	12.7057	-37.3659	-20.8916	-0.025462	NOPCGS	1
CHIMP_D	LH	Seed32'	Area10	RUN2	172195	12.7057	-37.3659	-20.8916	-0.025462	NOPCGS	1
CHIMP_B	LH	Seed32'	Area10	RUN2	208483	10.6999	-34.4114	-18.6703	-0.025425	NOPCGS	1
CHIMP_C	LH	Seed24c'	Area10	RUN1	199842	13.7239	-40.8453	-21.631	-0.02498	PCGS	1
CHIMP_B	LH	Seed32'	Area10	RUN2	208625	6.90308	-38.2083	-18.6703	-0.024961	NOPCGS	1
CHIMP_D	RH	Seed24c'	Area10	RUN1	172396	-15.7709	-43.0612	-20.8916	-0.02491	NOPCGS	1
CHIMP_D	RH	Seed24c'	Area10	RUN2	172396	-15.7709	-43.0612	-20.8916	-0.02491	NOPCGS	1
CHIMP_A	RH	Seed32'	Area10	RUN2	246054	-7.32476	-47.346	-10.9806	-0.024634	NOPCGS	1
CHIMP_D	LH	Seed24c'	Area10	RUN1	172122	10.8072	-35.4674	-20.8916	-0.024581	NOPCGS	1
CHIMP_D	LH	Seed24c'	Area10	RUN2	172122	10.8072	-35.4674	-20.8916	-0.024581	NOPCGS	1
CHIMP_D	LH	Seed24c'	Area10	RUN1	209275	12.7057	-43.0612	-13.2927	-0.024354	NOPCGS	1
CHIMP_D	LH	Seed24c'	Area10	RUN2	209275	12.7057	-43.0612	-13.2927	-0.024354	NOPCGS	1
CHIMP_C	LH	Seed32'	Area10	RUN2	190481	11.8255	-37.0484	-23.5307	-0.024262	PCGS	1
CHIMP_D	RH	Seed32'	Area10	RUN1	181470	-11.974	-39.2643	-18.9919	-0.024091	NOPCGS	1
CHIMP_D	RH	Seed32'	Area10	RUN2	181470	-11.974	-39.2643	-18.9919	-0.024091	NOPCGS	1
CHIMP_B	RH	Seed24c'	Area10	RUN2	227116	-17.7766	-40.1067	-14.8709	-0.023959	NOPCGS	1
CHIMP_C	RH	Seed24c'	Area10	RUN1	218262	-9.05734	-40.8453	-17.8316	-0.023864	PCGS	1
CHIMP_C	RH	Seed24c'	Area10	RUN1	218262	-9.05734	-40.8453	-17.8316	-0.023864	PCGS	1
CHIMP_C	LH	Seed32'	Area10	RUN1	227202	13.7239	-33.2515	-15.9319	-0.023794	PCGS	1
CHIMP_D	LH	Seed32'	Area10	RUN1	199985	8.90881	-41.1628	-15.1924	-0.02369	NOPCGS	1
CHIMP_D	LH	Seed32'	Area10	RUN2	199985	8.90881	-41.1628	-15.1924	-0.02369	NOPCGS	1
CHIMP_A	LH	Seed24c'	Area10	RUN2	236780	19.2534	-45.4476	-12.8804	-0.02366	PCGS	1
CHIMP_C	LH	Seed32'	Area10	RUN1	218130	13.7239	-37.0484	-17.8316	-0.023393	PCGS	1
CHIMP_A	RH	Seed24c'	Area10	RUN2	236909	-9.2232	-49.2445	-12.8804	-0.023237	NOPCGS	1
CHIMP_C	RH	Seed32'	Area10	RUN1	190612	-12.8542	-40.8453	-23.5307	-0.023168	PCGS	1
CHIMP_C	RH	Seed32'	Area10	RUN1	190612	-12.8542	-40.8453	-23.5307	-0.023168	PCGS	1
CHIMP_A	RH	Seed24c'	Area10	RUN1	227405	-9.2232	-41.6507	-14.7803	-0.022868	NOPCGS	1
CHIMP_C	LH	Seed32'	Area10	RUN2	208987	15.6224	-38.9468	-19.7313	-0.02277	PCGS	1
CHIMP_C	RH	Seed24c'	Area10	RUN2	190615	-7.1589	-40.8453	-23.5307	-0.022459	PCGS	1
CHIMP_C	RH	Seed24c'	Area10	RUN2	190615	-7.1589	-40.8453	-23.5307	-0.022459	PCGS	1
CHIMP_A	RH	Seed32'	Area10	RUN2	218261	-9.2232	-43.5491	-16.6801	-0.022131	NOPCGS	1
CHIMP_B	LH	Seed32'	Area10	RUN2	217699	10.6999	-34.4114	-16.7706	-0.022103	NOPCGS	1
CHIMP_A	LH	Seed32'	Area10	RUN1	199988	19.2534	-47.346	-20.4797	-0.02183	PCGS	1
CHIMP_D	LH	Seed24c'	Area10	RUN1	181484	14.6041	-39.2643	-18.9919	-0.021657	NOPCGS	1
CHIMP_D	LH	Seed24c'	Area10	RUN2	181484	14.6041	-39.2643	-18.9919	-0.021657	NOPCGS	1
CHIMP_D	RH	Seed32'	Area10	RUN1	172253	-13.8724	-39.2643	-20.8916	-0.021651	NOPCGS	1
CHIMP_D	RH	Seed32'	Area10	RUN2	172253	-13.8724	-39.2643	-20.8916	-0.021651	NOPCGS	1
CHIMP_C	LH	Seed24c'	Area10	RUN2	181338	13.7239	-38.9468	-25.4304	-0.021648	PCGS	1
CHIMP_A	RH	Seed32'	Area10	RUN1	227549	-9.2232	-45.4476	-14.7803	-0.021647	NOPCGS	1
CHIMP_D	LH	Seed32'	Area10	RUN1	172268	14.6041	-39.2643	-20.8916	-0.021618	NOPCGS	1
CHIMP_D	LH	Seed32'	Area10	RUN2	172268	14.6041	-39.2643	-20.8916	-0.021618	NOPCGS	1
CHIMP_C	RH	Seed24c'	Area10	RUN1	190540	-12.8542	-38.9468	-23.5307	-0.021571	PCGS	1
CHIMP_C	RH	Seed24c'	Area10	RUN1	190540	-12.8542	-38.9468	-23.5307	-0.021571	PCGS	1
CHIMP_A	RH	Seed32'	Area10	RUN2	209045	-9.2232	-43.5491	-18.5799	-0.021556	NOPCGS	1
CHIMP_B	RH	Seed24c'	Area10	RUN2	208685	-15.8782	-40.1067	-18.6703	-0.021483	NOPCGS	1
CHIMP_A	RH	Seed24c'	Area10	RUN1	236911	-5.42633	-49.2445	-12.8804	-0.021474	NOPCGS	1
CHIMP_C	LH	Seed32'	Area10	RUN2	190339	15.6224	-33.2515	-23.5307	-0.021232	PCGS	1
CHIMP_A	RH	Seed24c'	Area10	RUN2	227405	-9.2232	-41.6507	-14.7803	-0.021197	NOPCGS	1
CHIMP_A	RH	Seed24c'	Area10	RUN2	218333	-9.2232	-45.4476	-16.6801	-0.021163	NOPCGS	1
CHIMP_B	LH	Seed32'	Area10	RUN2	208697	6.90308	-40.1067	-18.6703	-0.021124	NOPCGS	1
CHIMP_D	RH	Seed32'	Area10	RUN1	199828	-15.7709	-37.3659	-15.1924	-0.02111	NOPCGS	1
CHIMP_D	RH	Seed32'	Area10	RUN2	199828	-15.7709	-37.3659	-15.1924	-0.02111	NOPCGS	1
CHIMP_C	LH	Seed32'	Area10	RUN1	218130	13.7239	-37.0484	-17.8316	-0.021022	PCGS	1
CHIMP_D	LH	Seed24c'	Area10	RUN1	199917	16.5026	-39.2643	-15.1924	-0.020963	NOPCGS	1
CHIMP_D	LH	Seed24c'	Area10	RUN2	199917	16.5026	-39.2643	-15.1924	-0.020963	NOPCGS	1
CHIMP_D	LH	Seed24c'	Area10	RUN1	181485	16.5026	-39.2643	-18.9919	-0.02093	NOPCGS	1
CHIMP_D	LH	Seed24c'	Area10	RUN2	181485	16.5026	-39.2643	-18.9919	-0.02093	NOPCGS	1
CHIMP_A	RH	Seed32'	Area10	RUN2	236911	-5.42633	-49.2445	-12.8804	-0.020734	NOPCGS	1
CHIMP_C	RH	Seed32'	Area10	RUN2	199901	-10.9558	-42.7437	-21.631	-0.020357	PCGS	1
CHIMP_C	RH	Seed32'	Area10	RUN2	199901	-10.9558	-42.7437	-21.631	-0.020357	PCGS	1
CHIMP_A	RH	Seed32'	Area10	RUN2	218333	-9.2232	-45.4476	-16.6801	-0.020149	NOPCGS	1
CHIMP_C	RH	Seed32'	Area10	RUN1	218262	-9.05734	-40.8453	-17.8316	-0.020097	PCGS	1
CHIMP_C	RH	Seed32'	Area10	RUN1	218262	-9.05734	-40.8453	-17.8316	-0.020097	PCGS	1
CHIMP_B	RH	Seed24c'	Area10	RUN1	208756	-17.7766	-42.0051	-18.6703	-0.020049	NOPCGS	1
CHIMP_B	RH	Seed24c'	Area10	RUN1	208683	-19.675	-40.1067	-18.6703	-0.019909	NOPCGS	1
CHIMP_D	RH	Seed32'	Area10	RUN1	181541	-13.8724	-41.1628	-18.9919	-0.019603	NOPCGS	1
CHIMP_D	RH	Seed32'	Area10	RUN2	181541	-13.8724	-41.1628	-18.9919	-0.019603	NOPCGS	1
CHIMP_B	LH	Seed32'	Area10	RUN2	208771	10.6999	-42.0051	-18.6703	-0.01938	NOPCGS	1
CHIMP_D	RH	Seed24c'	Area10	RUN1	181687	-10.0756	-44.9596	-18.9919	-0.01937	NOPCGS	1
CHIMP_D	RH	Seed24c'	Area10	RUN2	181687	-10.0756	-44.9596	-18.9919	-0.01937	NOPCGS	1
CHIMP_D	LH	Seed32'	Area10	RUN1	181410	10.8072	-37.3659	-18.9919	-0.019294	NOPCGS	1
CHIMP_D	LH	Seed32'	Area10	RUN2	181410	10.8072	-37.3659	-18.9919	-0.019294	NOPCGS	1
CHIMP_B	LH	Seed32'	Area10	RUN2	208628	12.5984	-38.2083	-18.6703	-0.019249	NOPCGS	1
CHIMP_B	RH	Seed24c'	Area10	RUN2	199615	-12.0813	-43.9036	-20.57	-0.019238	NOPCGS	1
CHIMP_A	RH	Seed24c'	Area10	RUN1	246053	-9.2232	-47.346	-10.9806	-0.018896	NOPCGS	1
CHIMP_B	RH	Seed24c'	Area10	RUN2	217903	-12.0813	-40.1067	-16.7706	-0.018694	NOPCGS	1
CHIMP_A	RH	Seed32'	Area10	RUN2	227623	-5.42633	-47.346	-14.7803	-0.01864	NOPCGS	1
CHIMP_D	LH	Seed24c'	Area10	RUN1	199914	10.8072	-39.2643	-15.1924	-0.018538	NOPCGS	1
CHIMP_D	LH	Seed24c'	Area10	RUN2	199914	10.8072	-39.2643	-15.1924	-0.018538	NOPCGS	1
CHIMP_B	LH	Seed32'	Area10	RUN1	208772	12.5984	-42.0051	-18.6703	-0.018532	NOPCGS	1
CHIMP_D	RH	Seed32'	Area10	RUN1	190685	-13.8724	-39.2643	-17.0921	-0.018492	NOPCGS	1
CHIMP_D	RH	Seed32'	Area10	RUN2	190685	-13.8724	-39.2643	-17.0921	-0.018492	NOPCGS	1
CHIMP_D	RH	Seed24c'	Area10	RUN1	172397	-13.8724	-43.0612	-20.8916	-0.018376	NOPCGS	1
CHIMP_D	RH	Seed24c'	Area10	RUN2	172397	-13.8724	-43.0612	-20.8916	-0.018376	NOPCGS	1
CHIMP_B	LH	Seed32'	Area10	RUN2	208555	10.6999	-36.3098	-18.6703	-0.018169	NOPCGS	1
CHIMP_D	LH	Seed24c'	Area10	RUN1	163123	12.7057	-41.1628	-22.7913	-0.017893	NOPCGS	1
CHIMP_D	LH	Seed24c'	Area10	RUN2	163123	12.7057	-41.1628	-22.7913	-0.017893	NOPCGS	1
CHIMP_D	LH	Seed32'	Area10	RUN1	181628	14.6041	-43.0612	-18.9919	-0.017668	NOPCGS	1
CHIMP_D	LH	Seed32'	Area10	RUN2	181628	14.6041	-43.0612	-18.9919	-0.017668	NOPCGS	1
CHIMP_C	LH	Seed24c'	Area10	RUN1	245780	17.5208	-37.0484	-12.1325	-0.017663	PCGS	1
CHIMP_D	RH	Seed24c'	Area10	RUN1	181613	-13.8724	-43.0612	-18.9919	-0.017534	NOPCGS	1
CHIMP_D	RH	Seed24c'	Area10	RUN2	181613	-13.8724	-43.0612	-18.9919	-0.017534	NOPCGS	1
CHIMP_A	RH	Seed32'	Area10	RUN2	227620	-11.1216	-47.346	-14.7803	-0.01722	NOPCGS	1
CHIMP_A	RH	Seed24c'	Area10	RUN1	218477	-9.2232	-49.2445	-16.6801	-0.017107	NOPCGS	1
CHIMP_C	LH	Seed24c'	Area10	RUN1	218134	21.3177	-37.0484	-17.8316	-0.017092	PCGS	1
CHIMP_B	LH	Seed32'	Area10	RUN2	208554	8.80151	-36.3098	-18.6703	-0.016985	NOPCGS	1
CHIMP_A	RH	Seed24c'	Area10	RUN2	218336	-3.52789	-45.4476	-16.6801	-0.016792	NOPCGS	1
CHIMP_B	LH	Seed24c'	Area10	RUN2	227061	14.4968	-38.2083	-14.8709	-0.016738	NOPCGS	1
CHIMP_C	LH	Seed32'	Area10	RUN2	208845	19.4192	-35.1499	-19.7313	-0.016737	PCGS	1
CHIMP_A	RH	Seed32'	Area10	RUN1	227621	-9.2232	-47.346	-14.7803	-0.016627	NOPCGS	1
CHIMP_C	RH	Seed24c'	Area10	RUN1	181469	-10.9558	-42.7437	-25.4304	-0.016351	PCGS	1
CHIMP_C	RH	Seed24c'	Area10	RUN1	181469	-10.9558	-42.7437	-25.4304	-0.016351	PCGS	1
CHIMP_D	RH	Seed24c'	Area10	RUN1	181542	-11.974	-41.1628	-18.9919	-0.016315	NOPCGS	1
CHIMP_D	RH	Seed24c'	Area10	RUN2	181542	-11.974	-41.1628	-18.9919	-0.016315	NOPCGS	1
CHIMP_C	RH	Seed32'	Area10	RUN1	209117	-10.9558	-42.7437	-19.7313	-0.016194	PCGS	1
CHIMP_C	RH	Seed32'	Area10	RUN1	209117	-10.9558	-42.7437	-19.7313	-0.016194	PCGS	1
CHIMP_D	LH	Seed32'	Area10	RUN1	190557	16.5026	-35.4674	-17.0921	-0.015984	NOPCGS	1
CHIMP_D	LH	Seed32'	Area10	RUN2	190557	16.5026	-35.4674	-17.0921	-0.015984	NOPCGS	1
CHIMP_D	LH	Seed24c'	Area10	RUN1	181486	18.401	-39.2643	-18.9919	-0.015784	NOPCGS	1
CHIMP_D	LH	Seed24c'	Area10	RUN2	181486	18.401	-39.2643	-18.9919	-0.015784	NOPCGS	1
CHIMP_A	RH	Seed24c'	Area10	RUN2	227550	-7.32476	-45.4476	-14.7803	-0.015652	NOPCGS	1
CHIMP_B	RH	Seed32'	Area10	RUN1	199611	-19.675	-43.9036	-20.57	-0.015345	NOPCGS	1
CHIMP_C	LH	Seed32'	Area10	RUN1	227131	15.6224	-31.3531	-15.9319	-0.015275	PCGS	1
CHIMP_D	RH	Seed24c'	Area10	RUN1	181542	-11.974	-41.1628	-18.9919	-0.015076	NOPCGS	1
CHIMP_D	RH	Seed24c'	Area10	RUN2	181542	-11.974	-41.1628	-18.9919	-0.015076	NOPCGS	1
CHIMP_B	RH	Seed24c'	Area10	RUN1	199539	-19.675	-42.0051	-20.57	-0.014823	NOPCGS	1
CHIMP_C	LH	Seed24c'	Area10	RUN1	190554	13.7239	-38.9468	-23.5307	-0.014691	PCGS	1
CHIMP_D	RH	Seed32'	Area10	RUN1	181685	-13.8724	-44.9596	-18.9919	-0.014284	NOPCGS	1
CHIMP_D	RH	Seed32'	Area10	RUN2	181685	-13.8724	-44.9596	-18.9919	-0.014284	NOPCGS	1
CHIMP_B	LH	Seed32'	Area10	RUN1	227133	14.4968	-40.1067	-14.8709	-0.01383	NOPCGS	1
CHIMP_C	LH	Seed32'	Area10	RUN2	190485	19.4192	-37.0484	-23.5307	-0.013801	PCGS	1
CHIMP_B	LH	Seed32'	Area10	RUN2	208700	12.5984	-40.1067	-18.6703	-0.013315	NOPCGS	1
CHIMP_C	LH	Seed32'	Area10	RUN2	199628	17.5208	-35.1499	-21.631	-0.013308	PCGS	1
CHIMP_A	RH	Seed32'	Area10	RUN1	227548	-11.1216	-45.4476	-14.7803	-0.013075	NOPCGS	1
CHIMP_B	RH	Seed32'	Area10	RUN2	208902	-13.9797	-45.802	-18.6703	-0.013044	NOPCGS	1
CHIMP_D	RH	Seed24c'	Area10	RUN1	181614	-11.974	-43.0612	-18.9919	-0.012728	NOPCGS	1
CHIMP_D	RH	Seed24c'	Area10	RUN2	181614	-11.974	-43.0612	-18.9919	-0.012728	NOPCGS	1
CHIMP_C	RH	Seed24c'	Area10	RUN2	199900	-12.8542	-42.7437	-21.631	-0.012623	PCGS	1
CHIMP_C	RH	Seed24c'	Area10	RUN2	199900	-12.8542	-42.7437	-21.631	-0.012623	PCGS	1
CHIMP_D	RH	Seed24c'	Area10	RUN1	181614	-11.974	-43.0612	-18.9919	-0.012493	NOPCGS	1
CHIMP_D	RH	Seed24c'	Area10	RUN2	181614	-11.974	-43.0612	-18.9919	-0.012493	NOPCGS	1
CHIMP_D	RH	Seed32'	Area10	RUN1	181540	-15.7709	-41.1628	-18.9919	-0.012455	NOPCGS	1
CHIMP_D	RH	Seed32'	Area10	RUN2	181540	-15.7709	-41.1628	-18.9919	-0.012455	NOPCGS	1
CHIMP_A	LH	Seed24c'	Area10	RUN1	209133	21.1518	-45.4476	-18.5799	-0.012077	PCGS	1
CHIMP_A	LH	Seed24c'	Area10	RUN1	209274	15.4565	-49.2445	-18.5799	-0.012029	PCGS	1
CHIMP_D	LH	Seed32'	Area10	RUN1	190628	14.6041	-37.3659	-17.0921	-0.011962	NOPCGS	1
CHIMP_D	LH	Seed32'	Area10	RUN2	190628	14.6041	-37.3659	-17.0921	-0.011962	NOPCGS	1
CHIMP_D	LH	Seed32'	Area10	RUN1	162979	12.7057	-37.3659	-22.7913	-0.011952	NOPCGS	1
CHIMP_D	LH	Seed32'	Area10	RUN2	162979	12.7057	-37.3659	-22.7913	-0.011952	NOPCGS	1
CHIMP_C	LH	Seed24c'	Area10	RUN1	227348	17.5208	-37.0484	-15.9319	-0.011873	PCGS	1
CHIMP_D	LH	Seed24c'	Area10	RUN1	199985	8.90881	-41.1628	-15.1924	-0.011775	NOPCGS	1
CHIMP_D	LH	Seed24c'	Area10	RUN2	199985	8.90881	-41.1628	-15.1924	-0.011775	NOPCGS	1
CHIMP_C	RH	Seed32'	Area10	RUN2	218263	-7.1589	-40.8453	-17.8316	-0.011756	PCGS	1
CHIMP_C	RH	Seed32'	Area10	RUN2	218263	-7.1589	-40.8453	-17.8316	-0.011756	PCGS	1
CHIMP_D	RH	Seed24c'	Area10	RUN1	181541	-13.8724	-41.1628	-18.9919	-0.011752	NOPCGS	1
CHIMP_D	RH	Seed24c'	Area10	RUN2	181541	-13.8724	-41.1628	-18.9919	-0.011752	NOPCGS	1
CHIMP_A	RH	Seed32'	Area10	RUN2	209045	-9.2232	-43.5491	-18.5799	-0.011555	NOPCGS	1
CHIMP_C	LH	Seed24c'	Area10	RUN1	218130	13.7239	-37.0484	-17.8316	-0.011471	PCGS	1
CHIMP_A	RH	Seed32'	Area10	RUN2	218479	-5.42633	-49.2445	-16.6801	-0.011378	NOPCGS	1
CHIMP_D	LH	Seed32'	Area10	RUN1	181411	12.7057	-37.3659	-18.9919	-0.011239	NOPCGS	1
CHIMP_D	LH	Seed32'	Area10	RUN2	181411	12.7057	-37.3659	-18.9919	-0.011239	NOPCGS	1
CHIMP_A	RH	Seed24c'	Area10	RUN2	218335	-5.42633	-45.4476	-16.6801	-0.010947	NOPCGS	1
CHIMP_A	RH	Seed24c'	Area10	RUN2	218190	-7.32476	-41.6507	-16.6801	-0.01094	NOPCGS	1
CHIMP_C	LH	Seed24c'	Area10	RUN2	181267	15.6224	-37.0484	-25.4304	-0.010917	PCGS	1
CHIMP_A	RH	Seed24c'	Area10	RUN1	227621	-9.2232	-47.346	-14.7803	-0.010881	NOPCGS	1
CHIMP_A	RH	Seed32'	Area10	RUN1	236692	-11.1216	-43.5491	-12.8804	-0.010848	NOPCGS	1
CHIMP_C	RH	Seed32'	Area10	RUN2	190685	-10.9558	-42.7437	-23.5307	-0.010786	PCGS	1
CHIMP_C	RH	Seed32'	Area10	RUN2	190685	-10.9558	-42.7437	-23.5307	-0.010786	PCGS	1
CHIMP_B	LH	Seed32'	Area10	RUN2	217988	12.5984	-42.0051	-16.7706	-0.010765	NOPCGS	1
CHIMP_A	RH	Seed24c'	Area10	RUN2	227549	-9.2232	-45.4476	-14.7803	-0.010727	NOPCGS	1
CHIMP_D	LH	Seed24c'	Area10	RUN1	172193	8.90881	-37.3659	-20.8916	-0.010684	NOPCGS	1
CHIMP_D	LH	Seed24c'	Area10	RUN2	172193	8.90881	-37.3659	-20.8916	-0.010684	NOPCGS	1
CHIMP_B	LH	Seed24c'	Area10	RUN2	208697	6.90308	-40.1067	-18.6703	-0.0106	NOPCGS	1
CHIMP_A	RH	Seed24c'	Area10	RUN1	227406	-7.32476	-41.6507	-14.7803	-0.010465	NOPCGS	1
CHIMP_D	RH	Seed32'	Area10	RUN1	199899	-17.6693	-39.2643	-15.1924	-0.010389	NOPCGS	1
CHIMP_D	RH	Seed32'	Area10	RUN2	199899	-17.6693	-39.2643	-15.1924	-0.010389	NOPCGS	1
CHIMP_A	RH	Seed32'	Area10	RUN2	218190	-7.32476	-41.6507	-16.6801	-0.010264	NOPCGS	1
CHIMP_B	RH	Seed24c'	Area10	RUN2	208683	-19.675	-40.1067	-18.6703	-0.010031	NOPCGS	1
CHIMP_C	LH	Seed24c'	Area10	RUN1	199843	15.6224	-40.8453	-21.631	-0.010008	PCGS	1
CHIMP_A	RH	Seed32'	Area10	RUN2	218336	-3.52789	-45.4476	-16.6801	-0.009631	NOPCGS	1
CHIMP_C	LH	Seed32'	Area10	RUN2	190340	17.5208	-33.2515	-23.5307	-0.009521	PCGS	1
CHIMP_D	RH	Seed24c'	Area10	RUN1	181543	-10.0756	-41.1628	-18.9919	-0.009459	NOPCGS	1
CHIMP_D	RH	Seed24c'	Area10	RUN2	181543	-10.0756	-41.1628	-18.9919	-0.009459	NOPCGS	1
CHIMP_D	LH	Seed32'	Area10	RUN1	181409	8.90881	-37.3659	-18.9919	-0.009166	NOPCGS	1
CHIMP_D	LH	Seed32'	Area10	RUN2	181409	8.90881	-37.3659	-18.9919	-0.009166	NOPCGS	1
CHIMP_C	LH	Seed32'	Area10	RUN2	199699	15.6224	-37.0484	-21.631	-0.008944	PCGS	1
CHIMP_B	LH	Seed24c'	Area10	RUN2	208699	10.6999	-40.1067	-18.6703	-0.008822	NOPCGS	1
CHIMP_C	RH	Seed24c'	Area10	RUN1	227477	-10.9558	-40.8453	-15.9319	-0.008703	PCGS	1
CHIMP_C	RH	Seed24c'	Area10	RUN1	227477	-10.9558	-40.8453	-15.9319	-0.008703	PCGS	1
CHIMP_D	LH	Seed24c'	Area10	RUN1	209133	16.5026	-39.2643	-13.2927	-0.008587	NOPCGS	1
CHIMP_D	LH	Seed24c'	Area10	RUN2	209133	16.5026	-39.2643	-13.2927	-0.008587	NOPCGS	1
CHIMP_B	LH	Seed32'	Area10	RUN1	227061	14.4968	-38.2083	-14.8709	-0.008486	NOPCGS	1
CHIMP_C	LH	Seed32'	Area10	RUN2	208913	11.8255	-37.0484	-19.7313	-0.008206	PCGS	1
CHIMP_D	LH	Seed32'	Area10	RUN1	200059	12.7057	-43.0612	-15.1924	-0.008	NOPCGS	1
CHIMP_D	LH	Seed32'	Area10	RUN2	200059	12.7057	-43.0612	-15.1924	-0.008	NOPCGS	1
CHIMP_D	RH	Seed24c'	Area10	RUN1	172325	-13.8724	-41.1628	-20.8916	-0.007949	NOPCGS	1
CHIMP_D	RH	Seed24c'	Area10	RUN2	172325	-13.8724	-41.1628	-20.8916	-0.007949	NOPCGS	1
CHIMP_D	RH	Seed32'	Area10	RUN1	181612	-15.7709	-43.0612	-18.9919	-0.00794	NOPCGS	1
CHIMP_D	RH	Seed32'	Area10	RUN2	181612	-15.7709	-43.0612	-18.9919	-0.00794	NOPCGS	1
CHIMP_D	LH	Seed32'	Area10	RUN1	218420	14.6041	-41.1628	-11.393	-0.007811	NOPCGS	1
CHIMP_D	LH	Seed32'	Area10	RUN2	218420	14.6041	-41.1628	-11.393	-0.007811	NOPCGS	1
CHIMP_D	RH	Seed32'	Area10	RUN1	218334	-11.974	-39.2643	-11.393	-0.00769	NOPCGS	1
CHIMP_D	RH	Seed32'	Area10	RUN2	218334	-11.974	-39.2643	-11.393	-0.00769	NOPCGS	1
CHIMP_D	RH	Seed24c'	Area10	RUN1	209334	-11.974	-44.9596	-13.2927	-0.007545	NOPCGS	1
CHIMP_D	RH	Seed24c'	Area10	RUN2	209334	-11.974	-44.9596	-13.2927	-0.007545	NOPCGS	1
CHIMP_D	RH	Seed32'	Area10	RUN1	199973	-13.8724	-41.1628	-15.1924	-0.007521	NOPCGS	1
CHIMP_D	RH	Seed32'	Area10	RUN2	199973	-13.8724	-41.1628	-15.1924	-0.007521	NOPCGS	1
CHIMP_C	RH	Seed24c'	Area10	RUN2	190614	-9.05734	-40.8453	-23.5307	-0.006962	PCGS	1
CHIMP_C	RH	Seed24c'	Area10	RUN2	190614	-9.05734	-40.8453	-23.5307	-0.006962	PCGS	1
CHIMP_D	RH	Seed32'	Area10	RUN1	172254	-11.974	-39.2643	-20.8916	-0.006904	NOPCGS	1
CHIMP_D	RH	Seed32'	Area10	RUN2	172254	-11.974	-39.2643	-20.8916	-0.006904	NOPCGS	1
CHIMP_D	RH	Seed24c'	Area10	RUN1	181613	-13.8724	-43.0612	-18.9919	-0.006839	NOPCGS	1
CHIMP_D	RH	Seed24c'	Area10	RUN2	181613	-13.8724	-43.0612	-18.9919	-0.006839	NOPCGS	1
CHIMP_A	RH	Seed24c'	Area10	RUN1	218478	-7.32476	-49.2445	-16.6801	-0.006816	NOPCGS	1
CHIMP_A	RH	Seed32'	Area10	RUN2	218334	-7.32476	-45.4476	-16.6801	-0.006579	NOPCGS	1
CHIMP_A	RH	Seed24c'	Area10	RUN2	218334	-7.32476	-45.4476	-16.6801	-0.006506	NOPCGS	1
CHIMP_C	LH	Seed24c'	Area10	RUN1	236635	15.6224	-38.9468	-14.0322	-0.006497	PCGS	1
CHIMP_D	RH	Seed32'	Area10	RUN1	181539	-17.6693	-41.1628	-18.9919	-0.006464	NOPCGS	1
CHIMP_D	RH	Seed32'	Area10	RUN2	181539	-17.6693	-41.1628	-18.9919	-0.006464	NOPCGS	1
CHIMP_A	RH	Seed32'	Area10	RUN2	236766	-7.32476	-45.4476	-12.8804	-0.006429	NOPCGS	1
CHIMP_D	LH	Seed24c'	Area10	RUN1	181628	14.6041	-43.0612	-18.9919	-0.006212	NOPCGS	1
CHIMP_D	LH	Seed24c'	Area10	RUN2	181628	14.6041	-43.0612	-18.9919	-0.006212	NOPCGS	1
CHIMP_A	RH	Seed32'	Area10	RUN2	227549	-9.2232	-45.4476	-14.7803	-0.006165	NOPCGS	1
CHIMP_D	RH	Seed24c'	Area10	RUN1	209263	-10.0756	-43.0612	-13.2927	-0.006021	NOPCGS	1
CHIMP_D	RH	Seed24c'	Area10	RUN2	209263	-10.0756	-43.0612	-13.2927	-0.006021	NOPCGS	1
CHIMP_D	RH	Seed32'	Area10	RUN1	190831	-10.0756	-43.0612	-17.0921	-0.005792	NOPCGS	1
CHIMP_D	RH	Seed32'	Area10	RUN2	190831	-10.0756	-43.0612	-17.0921	-0.005792	NOPCGS	1
CHIMP_B	LH	Seed24c'	Area10	RUN2	236347	10.6999	-40.1067	-12.9713	-0.005555	NOPCGS	1
CHIMP_D	LH	Seed32'	Area10	RUN1	172339	12.7057	-41.1628	-20.8916	-0.00537	NOPCGS	1
CHIMP_D	LH	Seed32'	Area10	RUN2	172339	12.7057	-41.1628	-20.8916	-0.00537	NOPCGS	1
CHIMP_A	RH	Seed32'	Area10	RUN1	227694	-7.32476	-49.2445	-14.7803	-0.005085	NOPCGS	1
CHIMP_A	LH	Seed32'	Area10	RUN2	227636	19.2534	-47.346	-14.7803	-0.004925	PCGS	1
CHIMP_A	RH	Seed32'	Area10	RUN2	218262	-7.32476	-43.5491	-16.6801	-0.004761	NOPCGS	1
CHIMP_D	RH	Seed24c'	Area10	RUN1	172397	-13.8724	-43.0612	-20.8916	-0.004658	NOPCGS	1
CHIMP_D	RH	Seed24c'	Area10	RUN2	172397	-13.8724	-43.0612	-20.8916	-0.004658	NOPCGS	1
CHIMP_D	LH	Seed24c'	Area10	RUN1	181553	8.90881	-41.1628	-18.9919	-0.004652	NOPCGS	1
CHIMP_D	LH	Seed24c'	Area10	RUN2	181553	8.90881	-41.1628	-18.9919	-0.004652	NOPCGS	1
CHIMP_A	RH	Seed32'	Area10	RUN2	227551	-5.42633	-45.4476	-14.7803	-0.004628	NOPCGS	1
CHIMP_D	RH	Seed24c'	Area10	RUN1	181685	-13.8724	-44.9596	-18.9919	-0.004601	NOPCGS	1
CHIMP_D	RH	Seed24c'	Area10	RUN2	181685	-13.8724	-44.9596	-18.9919	-0.004601	NOPCGS	1
CHIMP_D	LH	Seed32'	Area10	RUN1	181484	14.6041	-39.2643	-18.9919	-0.00459	NOPCGS	1
CHIMP_D	LH	Seed32'	Area10	RUN2	181484	14.6041	-39.2643	-18.9919	-0.00459	NOPCGS	1
CHIMP_A	RH	Seed24c'	Area10	RUN2	218407	-5.42633	-47.346	-16.6801	-0.004588	NOPCGS	1
CHIMP_D	LH	Seed24c'	Area10	RUN1	181339	12.7057	-35.4674	-18.9919	-0.004353	NOPCGS	1
CHIMP_D	LH	Seed24c'	Area10	RUN2	181339	12.7057	-35.4674	-18.9919	-0.004353	NOPCGS	1
CHIMP_D	LH	Seed32'	Area10	RUN1	218419	12.7057	-41.1628	-11.393	-0.004294	NOPCGS	1
CHIMP_D	LH	Seed32'	Area10	RUN2	218419	12.7057	-41.1628	-11.393	-0.004294	NOPCGS	1
CHIMP_D	LH	Seed24c'	Area10	RUN1	199986	10.8072	-41.1628	-15.1924	-0.004217	NOPCGS	1
CHIMP_D	LH	Seed24c'	Area10	RUN2	199986	10.8072	-41.1628	-15.1924	-0.004217	NOPCGS	1
CHIMP_C	LH	Seed32'	Area10	RUN1	217987	15.6224	-33.2515	-17.8316	-0.00395	PCGS	1
CHIMP_C	LH	Seed24c'	Area10	RUN2	199554	13.7239	-33.2515	-21.631	-0.003849	PCGS	1
CHIMP_C	LH	Seed24c'	Area10	RUN2	181266	13.7239	-37.0484	-25.4304	-0.00376	PCGS	1
CHIMP_D	RH	Seed24c'	Area10	RUN1	172325	-13.8724	-41.1628	-20.8916	-0.003736	NOPCGS	1
CHIMP_D	RH	Seed24c'	Area10	RUN2	172325	-13.8724	-41.1628	-20.8916	-0.003736	NOPCGS	1
CHIMP_D	LH	Seed32'	Area10	RUN1	172125	16.5026	-35.4674	-20.8916	-0.003485	NOPCGS	1
CHIMP_D	LH	Seed32'	Area10	RUN2	172125	16.5026	-35.4674	-20.8916	-0.003485	NOPCGS	1
CHIMP_D	LH	Seed24c'	Area10	RUN1	199842	10.8072	-37.3659	-15.1924	-0.003462	NOPCGS	1
CHIMP_D	LH	Seed24c'	Area10	RUN2	199842	10.8072	-37.3659	-15.1924	-0.003462	NOPCGS	1
CHIMP_D	LH	Seed32'	Area10	RUN1	172411	12.7057	-43.0612	-20.8916	-0.003398	NOPCGS	1
CHIMP_D	LH	Seed32'	Area10	RUN2	172411	12.7057	-43.0612	-20.8916	-0.003398	NOPCGS	1
CHIMP_B	LH	Seed24c'	Area10	RUN2	208628	12.5984	-38.2083	-18.6703	-0.00331	NOPCGS	1
CHIMP_C	LH	Seed32'	Area10	RUN2	190338	13.7239	-33.2515	-23.5307	-0.003142	PCGS	1
CHIMP_A	RH	Seed32'	Area10	RUN2	218335	-5.42633	-45.4476	-16.6801	-0.002996	NOPCGS	1
CHIMP_D	LH	Seed24c'	Area10	RUN1	209130	10.8072	-39.2643	-13.2927	-0.00297	NOPCGS	1
CHIMP_D	LH	Seed24c'	Area10	RUN2	209130	10.8072	-39.2643	-13.2927	-0.00297	NOPCGS	1
CHIMP_D	LH	Seed32'	Area10	RUN1	162978	10.8072	-37.3659	-22.7913	-0.002888	NOPCGS	1
CHIMP_D	LH	Seed32'	Area10	RUN2	162978	10.8072	-37.3659	-22.7913	-0.002888	NOPCGS	1
CHIMP_C	LH	Seed32'	Area10	RUN2	190267	15.6224	-31.3531	-23.5307	-0.002767	PCGS	1
CHIMP_D	LH	Seed32'	Area10	RUN1	181412	14.6041	-37.3659	-18.9919	-0.002719	NOPCGS	1
CHIMP_D	LH	Seed32'	Area10	RUN2	181412	14.6041	-37.3659	-18.9919	-0.002719	NOPCGS	1
CHIMP_D	RH	Seed32'	Area10	RUN1	181613	-13.8724	-43.0612	-18.9919	-0.002649	NOPCGS	1
CHIMP_D	RH	Seed32'	Area10	RUN2	181613	-13.8724	-43.0612	-18.9919	-0.002649	NOPCGS	1
CHIMP_A	LH	Seed24c'	Area10	RUN2	227636	19.2534	-47.346	-14.7803	-0.002576	PCGS	1
CHIMP_D	RH	Seed32'	Area10	RUN1	181684	-15.7709	-44.9596	-18.9919	-0.002482	NOPCGS	1
CHIMP_D	RH	Seed32'	Area10	RUN2	181684	-15.7709	-44.9596	-18.9919	-0.002482	NOPCGS	1
CHIMP_C	RH	Seed32'	Area10	RUN2	190615	-7.1589	-40.8453	-23.5307	-0.002204	PCGS	1
CHIMP_C	RH	Seed32'	Area10	RUN2	190615	-7.1589	-40.8453	-23.5307	-0.002204	PCGS	1
CHIMP_D	LH	Seed32'	Area10	RUN1	181341	16.5026	-35.4674	-18.9919	-0.00211	NOPCGS	1
CHIMP_D	LH	Seed32'	Area10	RUN2	181341	16.5026	-35.4674	-18.9919	-0.00211	NOPCGS	1
CHIMP_D	RH	Seed24c'	Area10	RUN1	190899	-17.6693	-44.9596	-17.0921	-0.00197	NOPCGS	1
CHIMP_D	RH	Seed24c'	Area10	RUN2	190899	-17.6693	-44.9596	-17.0921	-0.00197	NOPCGS	1
CHIMP_B	RH	Seed32'	Area10	RUN1	199685	-15.8782	-45.802	-20.57	-0.001934	NOPCGS	1
CHIMP_D	LH	Seed24c'	Area10	RUN1	181412	14.6041	-37.3659	-18.9919	-0.001508	NOPCGS	1
CHIMP_D	LH	Seed24c'	Area10	RUN2	181412	14.6041	-37.3659	-18.9919	-0.001508	NOPCGS	1
CHIMP_D	RH	Seed32'	Area10	RUN1	190901	-13.8724	-44.9596	-17.0921	-0.001243	NOPCGS	1
CHIMP_D	RH	Seed32'	Area10	RUN2	190901	-13.8724	-44.9596	-17.0921	-0.001243	NOPCGS	1
CHIMP_D	LH	Seed32'	Area10	RUN1	190844	14.6041	-43.0612	-17.0921	-0.001193	NOPCGS	1
CHIMP_D	LH	Seed32'	Area10	RUN2	190844	14.6041	-43.0612	-17.0921	-0.001193	NOPCGS	1
CHIMP_D	RH	Seed32'	Area10	RUN1	199829	-13.8724	-37.3659	-15.1924	-0.001167	NOPCGS	1
CHIMP_D	RH	Seed32'	Area10	RUN2	199829	-13.8724	-37.3659	-15.1924	-0.001167	NOPCGS	1
CHIMP_D	RH	Seed32'	Area10	RUN1	190684	-15.7709	-39.2643	-17.0921	-0.001119	NOPCGS	1
CHIMP_D	RH	Seed32'	Area10	RUN2	190684	-15.7709	-39.2643	-17.0921	-0.001119	NOPCGS	1
CHIMP_D	RH	Seed32'	Area10	RUN1	209333	-13.8724	-44.9596	-13.2927	-0.001101	NOPCGS	1
CHIMP_D	RH	Seed32'	Area10	RUN2	209333	-13.8724	-44.9596	-13.2927	-0.001101	NOPCGS	1
CHIMP_D	RH	Seed24c'	Area10	RUN1	218478	-11.974	-43.0612	-11.393	-0.001028	NOPCGS	1
CHIMP_D	RH	Seed24c'	Area10	RUN2	218478	-11.974	-43.0612	-11.393	-0.001028	NOPCGS	1
CHIMP_B	LH	Seed32'	Area10	RUN1	199339	10.6999	-36.3098	-20.57	-0.000945	NOPCGS	1
CHIMP_C	LH	Seed32'	Area10	RUN2	199844	17.5208	-40.8453	-21.631	-0.000833	PCGS	1
CHIMP_C	LH	Seed32'	Area10	RUN2	190555	15.6224	-38.9468	-23.5307	-0.000681	PCGS	1
CHIMP_D	RH	Seed32'	Area10	RUN1	209045	-13.8724	-37.3659	-13.2927	-0.000564	NOPCGS	1
CHIMP_D	RH	Seed32'	Area10	RUN2	209045	-13.8724	-37.3659	-13.2927	-0.000564	NOPCGS	1
CHIMP_A	RH	Seed32'	Area10	RUN2	236839	-5.42633	-47.346	-12.8804	-0.00032	NOPCGS	1
CHIMP_A	RH	Seed32'	Area10	RUN1	218478	-7.32476	-49.2445	-16.6801	-0.000192	NOPCGS	1
CHIMP_D	RH	Seed32'	Area10	RUN1	190829	-13.8724	-43.0612	-17.0921	-0.000123	NOPCGS	1
CHIMP_D	RH	Seed32'	Area10	RUN2	190829	-13.8724	-43.0612	-17.0921	-0.000123	NOPCGS	1
CHIMP_A	RH	Seed32'	Area10	RUN1	227476	-11.1216	-43.5491	-14.7803	-8.02e-05	NOPCGS	1
CHIMP_D	LH	Seed24c'	Area10	RUN1	199844	14.6041	-37.3659	-15.1924	-7.18e-05	NOPCGS	1
CHIMP_D	LH	Seed24c'	Area10	RUN2	199844	14.6041	-37.3659	-15.1924	-7.18e-05	NOPCGS	1
CHIMP_B	RH	Seed32'	Area10	RUN2	218117	-15.8782	-45.802	-16.7706	3.42e-05	NOPCGS	1
CHIMP_D	LH	Seed24c'	Area10	RUN1	181629	16.5026	-43.0612	-18.9919	5.89e-05	NOPCGS	1
CHIMP_D	LH	Seed24c'	Area10	RUN2	181629	16.5026	-43.0612	-18.9919	5.89e-05	NOPCGS	1
CHIMP_C	LH	Seed24c'	Area10	RUN2	236418	13.7239	-33.2515	-14.0322	9.68e-05	PCGS	1
CHIMP_C	RH	Seed32'	Area10	RUN1	199756	-12.8542	-38.9468	-21.631	0.000129	PCGS	1
CHIMP_C	RH	Seed32'	Area10	RUN1	199756	-12.8542	-38.9468	-21.631	0.000129	PCGS	1
CHIMP_D	LH	Seed32'	Area10	RUN1	209277	16.5026	-43.0612	-13.2927	0.000284	NOPCGS	1
CHIMP_D	LH	Seed32'	Area10	RUN2	209277	16.5026	-43.0612	-13.2927	0.000284	NOPCGS	1
CHIMP_C	RH	Seed24c'	Area10	RUN2	218260	-12.8542	-40.8453	-17.8316	0.000905	PCGS	1
CHIMP_C	RH	Seed24c'	Area10	RUN2	218260	-12.8542	-40.8453	-17.8316	0.000905	PCGS	1
CHIMP_C	RH	Seed24c'	Area10	RUN1	199756	-12.8542	-38.9468	-21.631	0.001246	PCGS	1
CHIMP_C	RH	Seed24c'	Area10	RUN1	199756	-12.8542	-38.9468	-21.631	0.001246	PCGS	1
CHIMP_D	RH	Seed32'	Area10	RUN1	181683	-17.6693	-44.9596	-18.9919	0.001601	NOPCGS	1
CHIMP_D	RH	Seed32'	Area10	RUN2	181683	-17.6693	-44.9596	-18.9919	0.001601	NOPCGS	1
CHIMP_D	LH	Seed32'	Area10	RUN1	181411	12.7057	-37.3659	-18.9919	0.001611	NOPCGS	1
CHIMP_D	LH	Seed32'	Area10	RUN2	181411	12.7057	-37.3659	-18.9919	0.001611	NOPCGS	1
CHIMP_C	LH	Seed32'	Area10	RUN2	199698	13.7239	-37.0484	-21.631	0.001633	PCGS	1
CHIMP_D	RH	Seed32'	Area10	RUN1	209260	-15.7709	-43.0612	-13.2927	0.00178	NOPCGS	1
CHIMP_D	RH	Seed32'	Area10	RUN2	209260	-15.7709	-43.0612	-13.2927	0.00178	NOPCGS	1
CHIMP_D	RH	Seed24c'	Area10	RUN1	172469	-13.8724	-44.9596	-20.8916	0.001795	NOPCGS	1
CHIMP_D	RH	Seed24c'	Area10	RUN2	172469	-13.8724	-44.9596	-20.8916	0.001795	NOPCGS	1
CHIMP_C	LH	Seed24c'	Area10	RUN1	181266	13.7239	-37.0484	-25.4304	0.001796	PCGS	1
CHIMP_C	LH	Seed24c'	Area10	RUN1	190413	19.4192	-35.1499	-23.5307	0.001815	PCGS	1
CHIMP_C	RH	Seed32'	Area10	RUN1	218333	-10.9558	-42.7437	-17.8316	0.001895	PCGS	1
CHIMP_C	RH	Seed32'	Area10	RUN1	218333	-10.9558	-42.7437	-17.8316	0.001895	PCGS	1
CHIMP_D	LH	Seed32'	Area10	RUN1	172411	12.7057	-43.0612	-20.8916	0.001919	NOPCGS	1
CHIMP_D	LH	Seed32'	Area10	RUN2	172411	12.7057	-43.0612	-20.8916	0.001919	NOPCGS	1
CHIMP_C	RH	Seed32'	Area10	RUN1	199829	-10.9558	-40.8453	-21.631	0.001949	PCGS	1
CHIMP_C	RH	Seed32'	Area10	RUN1	199829	-10.9558	-40.8453	-21.631	0.001949	PCGS	1
CHIMP_D	LH	Seed24c'	Area10	RUN1	181554	10.8072	-41.1628	-18.9919	0.001977	NOPCGS	1
CHIMP_D	LH	Seed24c'	Area10	RUN2	181554	10.8072	-41.1628	-18.9919	0.001977	NOPCGS	1
CHIMP_C	LH	Seed32'	Area10	RUN1	227274	13.7239	-35.1499	-15.9319	0.002043	PCGS	1
CHIMP_C	LH	Seed24c'	Area10	RUN1	218130	13.7239	-37.0484	-17.8316	0.002233	PCGS	1
CHIMP_C	LH	Seed32'	Area10	RUN2	190413	19.4192	-35.1499	-23.5307	0.002252	PCGS	1
CHIMP_B	LH	Seed24c'	Area10	RUN2	227130	8.80151	-40.1067	-14.8709	0.002261	NOPCGS	1
CHIMP_D	RH	Seed32'	Area10	RUN1	200046	-11.974	-43.0612	-15.1924	0.002394	NOPCGS	1
CHIMP_D	RH	Seed32'	Area10	RUN2	200046	-11.974	-43.0612	-15.1924	0.002394	NOPCGS	1
CHIMP_C	RH	Seed32'	Area10	RUN1	190613	-10.9558	-40.8453	-23.5307	0.002459	PCGS	1
CHIMP_C	RH	Seed32'	Area10	RUN1	190613	-10.9558	-40.8453	-23.5307	0.002459	PCGS	1
CHIMP_A	LH	Seed32'	Area10	RUN2	199914	15.4565	-45.4476	-20.4797	0.002625	PCGS	1
CHIMP_D	LH	Seed24c'	Area10	RUN1	190700	14.6041	-39.2643	-17.0921	0.002809	NOPCGS	1
CHIMP_D	LH	Seed24c'	Area10	RUN2	190700	14.6041	-39.2643	-17.0921	0.002809	NOPCGS	1
CHIMP_B	LH	Seed24c'	Area10	RUN2	199339	10.6999	-36.3098	-20.57	0.002882	NOPCGS	1
CHIMP_B	LH	Seed32'	Area10	RUN2	217915	10.6999	-40.1067	-16.7706	0.002923	NOPCGS	1
CHIMP_D	RH	Seed24c'	Area10	RUN1	181612	-15.7709	-43.0612	-18.9919	0.003049	NOPCGS	1
CHIMP_D	RH	Seed24c'	Area10	RUN2	181612	-15.7709	-43.0612	-18.9919	0.003049	NOPCGS	1
CHIMP_B	RH	Seed32'	Area10	RUN2	227116	-17.7766	-40.1067	-14.8709	0.003051	NOPCGS	1
CHIMP_A	RH	Seed32'	Area10	RUN2	227695	-5.42633	-49.2445	-14.7803	0.003123	NOPCGS	1
CHIMP_D	RH	Seed32'	Area10	RUN1	190831	-10.0756	-43.0612	-17.0921	0.00314	NOPCGS	1
CHIMP_D	RH	Seed32'	Area10	RUN2	190831	-10.0756	-43.0612	-17.0921	0.00314	NOPCGS	1
CHIMP_C	RH	Seed32'	Area10	RUN1	218261	-10.9558	-40.8453	-17.8316	0.003241	PCGS	1
CHIMP_C	RH	Seed32'	Area10	RUN1	218261	-10.9558	-40.8453	-17.8316	0.003241	PCGS	1
CHIMP_C	LH	Seed32'	Area10	RUN2	181122	13.7239	-33.2515	-25.4304	0.003363	PCGS	1
CHIMP_B	RH	Seed32'	Area10	RUN1	199539	-19.675	-42.0051	-20.57	0.003452	NOPCGS	1
CHIMP_D	LH	Seed32'	Area10	RUN1	190627	12.7057	-37.3659	-17.0921	0.003455	NOPCGS	1
CHIMP_D	LH	Seed32'	Area10	RUN2	190627	12.7057	-37.3659	-17.0921	0.003455	NOPCGS	1
CHIMP_D	LH	Seed32'	Area10	RUN1	172339	12.7057	-41.1628	-20.8916	0.003607	NOPCGS	1
CHIMP_D	LH	Seed32'	Area10	RUN2	172339	12.7057	-41.1628	-20.8916	0.003607	NOPCGS	1
CHIMP_D	LH	Seed24c'	Area10	RUN1	199843	12.7057	-37.3659	-15.1924	0.003618	NOPCGS	1
CHIMP_D	LH	Seed24c'	Area10	RUN2	199843	12.7057	-37.3659	-15.1924	0.003618	NOPCGS	1
CHIMP_D	LH	Seed32'	Area10	RUN1	199844	14.6041	-37.3659	-15.1924	0.003641	NOPCGS	1
CHIMP_D	LH	Seed32'	Area10	RUN2	199844	14.6041	-37.3659	-15.1924	0.003641	NOPCGS	1
CHIMP_C	RH	Seed32'	Area10	RUN2	199902	-9.05734	-42.7437	-21.631	0.003846	PCGS	1
CHIMP_C	RH	Seed32'	Area10	RUN2	199902	-9.05734	-42.7437	-21.631	0.003846	PCGS	1
CHIMP_B	RH	Seed24c'	Area10	RUN2	199469	-15.8782	-40.1067	-20.57	0.004028	NOPCGS	1
CHIMP_D	RH	Seed32'	Area10	RUN1	172325	-13.8724	-41.1628	-20.8916	0.004073	NOPCGS	1
CHIMP_D	RH	Seed32'	Area10	RUN2	172325	-13.8724	-41.1628	-20.8916	0.004073	NOPCGS	1
CHIMP_B	LH	Seed32'	Area10	RUN2	217843	10.6999	-38.2083	-16.7706	0.004149	NOPCGS	1
CHIMP_D	LH	Seed32'	Area10	RUN1	190841	8.90881	-43.0612	-17.0921	0.004434	NOPCGS	1
CHIMP_D	LH	Seed32'	Area10	RUN2	190841	8.90881	-43.0612	-17.0921	0.004434	NOPCGS	1
CHIMP_D	RH	Seed32'	Area10	RUN1	200119	-10.0756	-44.9596	-15.1924	0.004535	NOPCGS	1
CHIMP_D	RH	Seed32'	Area10	RUN2	200119	-10.0756	-44.9596	-15.1924	0.004535	NOPCGS	1
CHIMP_D	LH	Seed32'	Area10	RUN1	199986	10.8072	-41.1628	-15.1924	0.004547	NOPCGS	1
CHIMP_D	LH	Seed32'	Area10	RUN2	199986	10.8072	-41.1628	-15.1924	0.004547	NOPCGS	1
CHIMP_B	LH	Seed24c'	Area10	RUN2	217773	14.4968	-36.3098	-16.7706	0.004585	NOPCGS	1
CHIMP_D	LH	Seed24c'	Area10	RUN1	181556	14.6041	-41.1628	-18.9919	0.004681	NOPCGS	1
CHIMP_D	LH	Seed24c'	Area10	RUN2	181556	14.6041	-41.1628	-18.9919	0.004681	NOPCGS	1
CHIMP_B	LH	Seed24c'	Area10	RUN1	199411	10.6999	-38.2083	-20.57	0.00475	NOPCGS	1
CHIMP_B	RH	Seed24c'	Area10	RUN2	199542	-13.9797	-42.0051	-20.57	0.004765	NOPCGS	1
CHIMP_B	LH	Seed32'	Area10	RUN2	208556	12.5984	-36.3098	-18.6703	0.004838	NOPCGS	1
CHIMP_B	RH	Seed24c'	Area10	RUN1	208829	-15.8782	-43.9036	-18.6703	0.005028	NOPCGS	1
CHIMP_C	LH	Seed24c'	Area10	RUN2	181339	15.6224	-38.9468	-25.4304	0.005123	PCGS	1
CHIMP_B	RH	Seed24c'	Area10	RUN2	199470	-13.9797	-40.1067	-20.57	0.005152	NOPCGS	1
CHIMP_A	LH	Seed32'	Area10	RUN2	209130	15.4565	-45.4476	-18.5799	0.005316	PCGS	1
CHIMP_D	RH	Seed32'	Area10	RUN1	181540	-15.7709	-41.1628	-18.9919	0.00539	NOPCGS	1
CHIMP_D	RH	Seed32'	Area10	RUN2	181540	-15.7709	-41.1628	-18.9919	0.00539	NOPCGS	1
CHIMP_C	LH	Seed24c'	Area10	RUN1	190483	15.6224	-37.0484	-23.5307	0.005465	PCGS	1
CHIMP_C	LH	Seed32'	Area10	RUN1	227347	15.6224	-37.0484	-15.9319	0.005526	PCGS	1
CHIMP_B	RH	Seed24c'	Area10	RUN2	208687	-12.0813	-40.1067	-18.6703	0.005557	NOPCGS	1
CHIMP_A	RH	Seed32'	Area10	RUN2	218264	-3.52789	-43.5491	-16.6801	0.005642	NOPCGS	1
CHIMP_C	LH	Seed32'	Area10	RUN2	236418	13.7239	-33.2515	-14.0322	0.005691	PCGS	1
CHIMP_D	RH	Seed32'	Area10	RUN1	209189	-13.8724	-41.1628	-13.2927	0.005862	NOPCGS	1
CHIMP_D	RH	Seed32'	Area10	RUN2	209189	-13.8724	-41.1628	-13.2927	0.005862	NOPCGS	1
CHIMP_B	LH	Seed24c'	Area10	RUN2	199340	12.5984	-36.3098	-20.57	0.005872	NOPCGS	1
CHIMP_C	LH	Seed32'	Area10	RUN2	190484	17.5208	-37.0484	-23.5307	0.005896	PCGS	1
CHIMP_B	RH	Seed24c'	Area10	RUN1	208831	-12.0813	-43.9036	-18.6703	0.005921	NOPCGS	1
CHIMP_A	RH	Seed24c'	Area10	RUN2	227550	-7.32476	-45.4476	-14.7803	0.005947	NOPCGS	1
CHIMP_A	RH	Seed32'	Area10	RUN2	218333	-9.2232	-45.4476	-16.6801	0.005957	NOPCGS	1
CHIMP_D	LH	Seed24c'	Area10	RUN1	181556	14.6041	-41.1628	-18.9919	0.006128	NOPCGS	1
CHIMP_D	LH	Seed24c'	Area10	RUN2	181556	14.6041	-41.1628	-18.9919	0.006128	NOPCGS	1
CHIMP_A	RH	Seed32'	Area10	RUN1	227621	-9.2232	-47.346	-14.7803	0.00619	NOPCGS	1
CHIMP_D	RH	Seed32'	Area10	RUN1	190684	-15.7709	-39.2643	-17.0921	0.006277	NOPCGS	1
CHIMP_D	RH	Seed32'	Area10	RUN2	190684	-15.7709	-39.2643	-17.0921	0.006277	NOPCGS	1
CHIMP_C	LH	Seed32'	Area10	RUN2	218202	13.7239	-38.9468	-17.8316	0.006308	PCGS	1
CHIMP_D	LH	Seed24c'	Area10	RUN1	190845	16.5026	-43.0612	-17.0921	0.00634	NOPCGS	1
CHIMP_D	LH	Seed24c'	Area10	RUN2	190845	16.5026	-43.0612	-17.0921	0.00634	NOPCGS	1
CHIMP_C	LH	Seed32'	Area10	RUN2	190556	17.5208	-38.9468	-23.5307	0.006833	PCGS	1
CHIMP_C	LH	Seed32'	Area10	RUN2	208914	13.7239	-37.0484	-19.7313	0.006839	PCGS	1
CHIMP_C	RH	Seed32'	Area10	RUN1	218335	-7.1589	-42.7437	-17.8316	0.007006	PCGS	1
CHIMP_C	RH	Seed32'	Area10	RUN1	218335	-7.1589	-42.7437	-17.8316	0.007006	PCGS	1
CHIMP_D	LH	Seed32'	Area10	RUN1	199988	14.6041	-41.1628	-15.1924	0.007052	NOPCGS	1
CHIMP_D	LH	Seed32'	Area10	RUN2	199988	14.6041	-41.1628	-15.1924	0.007052	NOPCGS	1
CHIMP_D	LH	Seed24c'	Area10	RUN1	172341	16.5026	-41.1628	-20.8916	0.007218	NOPCGS	1
CHIMP_D	LH	Seed24c'	Area10	RUN2	172341	16.5026	-41.1628	-20.8916	0.007218	NOPCGS	1
CHIMP_A	RH	Seed24c'	Area10	RUN2	227623	-5.42633	-47.346	-14.7803	0.007373	NOPCGS	1
CHIMP_D	RH	Seed24c'	Area10	RUN1	181612	-15.7709	-43.0612	-18.9919	0.007436	NOPCGS	1
CHIMP_D	RH	Seed24c'	Area10	RUN2	181612	-15.7709	-43.0612	-18.9919	0.007436	NOPCGS	1
CHIMP_C	LH	Seed24c'	Area10	RUN2	199629	19.4192	-35.1499	-21.631	0.007436	PCGS	1
CHIMP_B	LH	Seed24c'	Area10	RUN2	217845	14.4968	-38.2083	-16.7706	0.007469	NOPCGS	1
CHIMP_D	RH	Seed32'	Area10	RUN1	172325	-13.8724	-41.1628	-20.8916	0.007944	NOPCGS	1
CHIMP_D	RH	Seed32'	Area10	RUN2	172325	-13.8724	-41.1628	-20.8916	0.007944	NOPCGS	1
CHIMP_A	RH	Seed24c'	Area10	RUN2	227478	-7.32476	-43.5491	-14.7803	0.007983	NOPCGS	1
CHIMP_C	LH	Seed24c'	Area10	RUN2	181196	17.5208	-35.1499	-25.4304	0.008121	PCGS	1
CHIMP_C	LH	Seed24c'	Area10	RUN2	181268	17.5208	-37.0484	-25.4304	0.008254	PCGS	1
CHIMP_C	RH	Seed32'	Area10	RUN2	199830	-9.05734	-40.8453	-21.631	0.008439	PCGS	1
CHIMP_C	RH	Seed32'	Area10	RUN2	199830	-9.05734	-40.8453	-21.631	0.008439	PCGS	1
CHIMP_D	LH	Seed32'	Area10	RUN1	163123	12.7057	-41.1628	-22.7913	0.008514	NOPCGS	1
CHIMP_D	LH	Seed32'	Area10	RUN2	163123	12.7057	-41.1628	-22.7913	0.008514	NOPCGS	1
CHIMP_C	RH	Seed24c'	Area10	RUN1	208972	-12.8542	-38.9468	-19.7313	0.008694	PCGS	1
CHIMP_C	RH	Seed24c'	Area10	RUN1	208972	-12.8542	-38.9468	-19.7313	0.008694	PCGS	1
CHIMP_C	RH	Seed24c'	Area10	RUN1	181470	-9.05734	-42.7437	-25.4304	0.008737	PCGS	1
CHIMP_C	RH	Seed24c'	Area10	RUN1	181470	-9.05734	-42.7437	-25.4304	0.008737	PCGS	1
CHIMP_B	LH	Seed32'	Area10	RUN2	227130	8.80151	-40.1067	-14.8709	0.008918	NOPCGS	1
CHIMP_D	LH	Seed32'	Area10	RUN1	209203	12.7057	-41.1628	-13.2927	0.009026	NOPCGS	1
CHIMP_D	LH	Seed32'	Area10	RUN2	209203	12.7057	-41.1628	-13.2927	0.009026	NOPCGS	1
CHIMP_C	LH	Seed24c'	Area10	RUN2	190339	15.6224	-33.2515	-23.5307	0.009038	PCGS	1
CHIMP_D	LH	Seed32'	Area10	RUN1	181485	16.5026	-39.2643	-18.9919	0.009074	NOPCGS	1
CHIMP_D	LH	Seed32'	Area10	RUN2	181485	16.5026	-39.2643	-18.9919	0.009074	NOPCGS	1
CHIMP_D	RH	Seed32'	Area10	RUN1	181470	-11.974	-39.2643	-18.9919	0.009227	NOPCGS	1
CHIMP_D	RH	Seed32'	Area10	RUN2	181470	-11.974	-39.2643	-18.9919	0.009227	NOPCGS	1
CHIMP_D	RH	Seed32'	Area10	RUN1	200045	-13.8724	-43.0612	-15.1924	0.009237	NOPCGS	1
CHIMP_D	RH	Seed32'	Area10	RUN2	200045	-13.8724	-43.0612	-15.1924	0.009237	NOPCGS	1
CHIMP_C	LH	Seed24c'	Area10	RUN2	190412	17.5208	-35.1499	-23.5307	0.009353	PCGS	1
CHIMP_C	LH	Seed24c'	Area10	RUN1	181123	15.6224	-33.2515	-25.4304	0.009478	PCGS	1
CHIMP_A	RH	Seed32'	Area10	RUN2	236911	-5.42633	-49.2445	-12.8804	0.009507	NOPCGS	1
CHIMP_A	LH	Seed24c'	Area10	RUN1	199915	17.3549	-45.4476	-20.4797	0.009537	PCGS	1
CHIMP_D	LH	Seed32'	Area10	RUN1	199917	16.5026	-39.2643	-15.1924	0.009627	NOPCGS	1
CHIMP_D	LH	Seed32'	Area10	RUN2	199917	16.5026	-39.2643	-15.1924	0.009627	NOPCGS	1
CHIMP_D	RH	Seed32'	Area10	RUN1	200115	-17.6693	-44.9596	-15.1924	0.009706	NOPCGS	1
CHIMP_D	RH	Seed32'	Area10	RUN2	200115	-17.6693	-44.9596	-15.1924	0.009706	NOPCGS	1
CHIMP_B	RH	Seed24c'	Area10	RUN2	227260	-17.7766	-43.9036	-14.8709	0.009813	NOPCGS	1
CHIMP_C	RH	Seed24c'	Area10	RUN1	218334	-9.05734	-42.7437	-17.8316	0.009887	PCGS	1
CHIMP_C	RH	Seed24c'	Area10	RUN1	218334	-9.05734	-42.7437	-17.8316	0.009887	PCGS	1
CHIMP_C	LH	Seed32'	Area10	RUN2	190412	17.5208	-35.1499	-23.5307	0.010119	PCGS	1
CHIMP_D	LH	Seed32'	Area10	RUN1	190701	16.5026	-39.2643	-17.0921	0.010122	NOPCGS	1
CHIMP_D	LH	Seed32'	Area10	RUN2	190701	16.5026	-39.2643	-17.0921	0.010122	NOPCGS	1
CHIMP_C	LH	Seed32'	Area10	RUN2	208988	17.5208	-38.9468	-19.7313	0.010186	PCGS	1
CHIMP_B	RH	Seed32'	Area10	RUN2	208686	-13.9797	-40.1067	-18.6703	0.010241	NOPCGS	1
CHIMP_A	RH	Seed32'	Area10	RUN1	236836	-11.1216	-47.346	-12.8804	0.010496	NOPCGS	1
CHIMP_B	LH	Seed32'	Area10	RUN2	217987	10.6999	-42.0051	-16.7706	0.010534	NOPCGS	1
CHIMP_D	LH	Seed24c'	Area10	RUN1	181557	16.5026	-41.1628	-18.9919	0.010542	NOPCGS	1
CHIMP_D	LH	Seed24c'	Area10	RUN2	181557	16.5026	-41.1628	-18.9919	0.010542	NOPCGS	1
CHIMP_A	RH	Seed32'	Area10	RUN2	218336	-3.52789	-45.4476	-16.6801	0.010627	NOPCGS	1
CHIMP_A	RH	Seed32'	Area10	RUN1	236840	-3.52789	-47.346	-12.8804	0.010628	NOPCGS	1
CHIMP_A	RH	Seed32'	Area10	RUN2	227550	-7.32476	-45.4476	-14.7803	0.01064	NOPCGS	1
CHIMP_A	RH	Seed32'	Area10	RUN2	227549	-9.2232	-45.4476	-14.7803	0.010733	NOPCGS	1
CHIMP_A	RH	Seed24c'	Area10	RUN2	227622	-7.32476	-47.346	-14.7803	0.010761	NOPCGS	1
CHIMP_C	LH	Seed32'	Area10	RUN1	199700	17.5208	-37.0484	-21.631	0.011118	PCGS	1
CHIMP_A	RH	Seed32'	Area10	RUN2	218262	-7.32476	-43.5491	-16.6801	0.011129	NOPCGS	1
CHIMP_A	RH	Seed24c'	Area10	RUN2	218260	-11.1216	-43.5491	-16.6801	0.011228	NOPCGS	1
CHIMP_D	RH	Seed32'	Area10	RUN1	181541	-13.8724	-41.1628	-18.9919	0.011358	NOPCGS	1
CHIMP_D	RH	Seed32'	Area10	RUN2	181541	-13.8724	-41.1628	-18.9919	0.011358	NOPCGS	1
CHIMP_A	RH	Seed24c'	Area10	RUN2	218479	-5.42633	-49.2445	-16.6801	0.011384	NOPCGS	1
CHIMP_A	RH	Seed24c'	Area10	RUN2	218406	-7.32476	-47.346	-16.6801	0.011424	NOPCGS	1
CHIMP_D	LH	Seed32'	Area10	RUN1	172338	10.8072	-41.1628	-20.8916	0.011572	NOPCGS	1
CHIMP_D	LH	Seed32'	Area10	RUN2	172338	10.8072	-41.1628	-20.8916	0.011572	NOPCGS	1
CHIMP_B	LH	Seed24c'	Area10	RUN2	217843	10.6999	-38.2083	-16.7706	0.01158	NOPCGS	1
CHIMP_A	RH	Seed24c'	Area10	RUN2	227406	-7.32476	-41.6507	-14.7803	0.011634	NOPCGS	1
CHIMP_D	RH	Seed24c'	Area10	RUN1	181685	-13.8724	-44.9596	-18.9919	0.011686	NOPCGS	1
CHIMP_D	RH	Seed24c'	Area10	RUN2	181685	-13.8724	-44.9596	-18.9919	0.011686	NOPCGS	1
CHIMP_C	RH	Seed24c'	Area10	RUN1	199828	-12.8542	-40.8453	-21.631	0.011703	PCGS	1
CHIMP_C	RH	Seed24c'	Area10	RUN1	199828	-12.8542	-40.8453	-21.631	0.011703	PCGS	1
CHIMP_D	RH	Seed24c'	Area10	RUN1	200118	-11.974	-44.9596	-15.1924	0.011901	NOPCGS	1
CHIMP_D	RH	Seed24c'	Area10	RUN2	200118	-11.974	-44.9596	-15.1924	0.011901	NOPCGS	1
CHIMP_A	RH	Seed32'	Area10	RUN2	218334	-7.32476	-45.4476	-16.6801	0.011976	NOPCGS	1
CHIMP_D	RH	Seed24c'	Area10	RUN1	181541	-13.8724	-41.1628	-18.9919	0.012062	NOPCGS	1
CHIMP_D	RH	Seed24c'	Area10	RUN2	181541	-13.8724	-41.1628	-18.9919	0.012062	NOPCGS	1
CHIMP_A	RH	Seed32'	Area10	RUN2	227693	-9.2232	-49.2445	-14.7803	0.012163	NOPCGS	1
CHIMP_D	LH	Seed24c'	Area10	RUN1	209204	14.6041	-41.1628	-13.2927	0.012201	NOPCGS	1
CHIMP_D	LH	Seed24c'	Area10	RUN2	209204	14.6041	-41.1628	-13.2927	0.012201	NOPCGS	1
CHIMP_A	RH	Seed32'	Area10	RUN1	218478	-7.32476	-49.2445	-16.6801	0.012372	NOPCGS	1
CHIMP_D	LH	Seed24c'	Area10	RUN1	181411	12.7057	-37.3659	-18.9919	0.012424	NOPCGS	1
CHIMP_D	LH	Seed24c'	Area10	RUN2	181411	12.7057	-37.3659	-18.9919	0.012424	NOPCGS	1
CHIMP_A	LH	Seed24c'	Area10	RUN1	209202	15.4565	-47.346	-18.5799	0.012469	PCGS	1
CHIMP_C	LH	Seed32'	Area10	RUN2	199628	17.5208	-35.1499	-21.631	0.012518	PCGS	1
CHIMP_C	LH	Seed24c'	Area10	RUN1	181124	17.5208	-33.2515	-25.4304	0.012542	PCGS	1
CHIMP_B	LH	Seed24c'	Area10	RUN2	236348	12.5984	-40.1067	-12.9713	0.013079	NOPCGS	1
CHIMP_C	LH	Seed24c'	Area10	RUN2	190410	13.7239	-35.1499	-23.5307	0.013111	PCGS	1
CHIMP_D	RH	Seed24c'	Area10	RUN1	172326	-11.974	-41.1628	-20.8916	0.013136	NOPCGS	1
CHIMP_D	RH	Seed24c'	Area10	RUN2	172326	-11.974	-41.1628	-20.8916	0.013136	NOPCGS	1
CHIMP_D	LH	Seed24c'	Area10	RUN1	172194	10.8072	-37.3659	-20.8916	0.013189	NOPCGS	1
CHIMP_D	LH	Seed24c'	Area10	RUN2	172194	10.8072	-37.3659	-20.8916	0.013189	NOPCGS	1
CHIMP_B	RH	Seed24c'	Area10	RUN2	199614	-13.9797	-43.9036	-20.57	0.013192	NOPCGS	1
CHIMP_C	RH	Seed24c'	Area10	RUN2	218262	-9.05734	-40.8453	-17.8316	0.013228	PCGS	1
CHIMP_C	RH	Seed24c'	Area10	RUN2	218262	-9.05734	-40.8453	-17.8316	0.013228	PCGS	1
CHIMP_B	LH	Seed24c'	Area10	RUN2	236275	10.6999	-38.2083	-12.9713	0.013251	NOPCGS	1
CHIMP_C	RH	Seed32'	Area10	RUN1	181397	-10.9558	-40.8453	-25.4304	0.013357	PCGS	1
CHIMP_C	RH	Seed32'	Area10	RUN1	181397	-10.9558	-40.8453	-25.4304	0.013357	PCGS	1
CHIMP_D	LH	Seed24c'	Area10	RUN1	181557	16.5026	-41.1628	-18.9919	0.013708	NOPCGS	1
CHIMP_D	LH	Seed24c'	Area10	RUN2	181557	16.5026	-41.1628	-18.9919	0.013708	NOPCGS	1
CHIMP_D	LH	Seed24c'	Area10	RUN1	199916	14.6041	-39.2643	-15.1924	0.013708	NOPCGS	1
CHIMP_D	LH	Seed24c'	Area10	RUN2	199916	14.6041	-39.2643	-15.1924	0.013708	NOPCGS	1
CHIMP_B	RH	Seed24c'	Area10	RUN2	227261	-15.8782	-43.9036	-14.8709	0.013747	NOPCGS	1
CHIMP_D	LH	Seed32'	Area10	RUN1	190626	10.8072	-37.3659	-17.0921	0.014047	NOPCGS	1
CHIMP_D	LH	Seed32'	Area10	RUN2	190626	10.8072	-37.3659	-17.0921	0.014047	NOPCGS	1
CHIMP_C	LH	Seed24c'	Area10	RUN1	218131	15.6224	-37.0484	-17.8316	0.014056	PCGS	1
CHIMP_A	RH	Seed24c'	Area10	RUN1	227695	-5.42633	-49.2445	-14.7803	0.014238	NOPCGS	1
CHIMP_B	RH	Seed32'	Area10	RUN2	199469	-15.8782	-40.1067	-20.57	0.014288	NOPCGS	1
CHIMP_D	RH	Seed32'	Area10	RUN1	163181	-13.8724	-43.0612	-22.7913	0.014361	NOPCGS	1
CHIMP_D	RH	Seed32'	Area10	RUN2	163181	-13.8724	-43.0612	-22.7913	0.014361	NOPCGS	1
CHIMP_B	LH	Seed24c'	Area10	RUN2	208484	12.5984	-34.4114	-18.6703	0.014402	NOPCGS	1
CHIMP_B	RH	Seed32'	Area10	RUN1	208901	-15.8782	-45.802	-18.6703	0.014601	NOPCGS	1
CHIMP_B	RH	Seed32'	Area10	RUN1	199614	-13.9797	-43.9036	-20.57	0.014711	NOPCGS	1
CHIMP_A	RH	Seed32'	Area10	RUN1	227622	-7.32476	-47.346	-14.7803	0.014811	NOPCGS	1
CHIMP_D	RH	Seed32'	Area10	RUN1	199974	-11.974	-41.1628	-15.1924	0.014848	NOPCGS	1
CHIMP_D	RH	Seed32'	Area10	RUN2	199974	-11.974	-41.1628	-15.1924	0.014848	NOPCGS	1
CHIMP_B	RH	Seed24c'	Area10	RUN2	217902	-13.9797	-40.1067	-16.7706	0.014968	NOPCGS	1
CHIMP_D	LH	Seed32'	Area10	RUN1	190626	10.8072	-37.3659	-17.0921	0.01497	NOPCGS	1
CHIMP_D	LH	Seed32'	Area10	RUN2	190626	10.8072	-37.3659	-17.0921	0.01497	NOPCGS	1
CHIMP_B	LH	Seed32'	Area10	RUN2	217770	8.80151	-36.3098	-16.7706	0.01507	NOPCGS	1
CHIMP_C	LH	Seed32'	Area10	RUN1	218134	21.3177	-37.0484	-17.8316	0.015073	PCGS	1
CHIMP_C	LH	Seed32'	Area10	RUN1	217986	13.7239	-33.2515	-17.8316	0.015213	PCGS	1
CHIMP_D	RH	Seed32'	Area10	RUN1	190758	-11.974	-41.1628	-17.0921	0.015354	NOPCGS	1
CHIMP_D	RH	Seed32'	Area10	RUN2	190758	-11.974	-41.1628	-17.0921	0.015354	NOPCGS	1
CHIMP_B	RH	Seed24c'	Area10	RUN1	208684	-17.7766	-40.1067	-18.6703	0.015435	NOPCGS	1
CHIMP_B	LH	Seed24c'	Area10	RUN2	208771	10.6999	-42.0051	-18.6703	0.015463	NOPCGS	1
CHIMP_D	RH	Seed32'	Area10	RUN1	200119	-10.0756	-44.9596	-15.1924	0.015534	NOPCGS	1
CHIMP_D	RH	Seed32'	Area10	RUN2	200119	-10.0756	-44.9596	-15.1924	0.015534	NOPCGS	1
CHIMP_B	LH	Seed24c'	Area10	RUN2	217770	8.80151	-36.3098	-16.7706	0.015693	NOPCGS	1
CHIMP_C	LH	Seed24c'	Area10	RUN2	190554	13.7239	-38.9468	-23.5307	0.015781	PCGS	1
CHIMP_D	RH	Seed24c'	Area10	RUN1	172253	-13.8724	-39.2643	-20.8916	0.015923	NOPCGS	1
CHIMP_D	RH	Seed24c'	Area10	RUN2	172253	-13.8724	-39.2643	-20.8916	0.015923	NOPCGS	1
CHIMP_C	RH	Seed24c'	Area10	RUN1	218333	-10.9558	-42.7437	-17.8316	0.016036	PCGS	1
CHIMP_C	RH	Seed24c'	Area10	RUN1	218333	-10.9558	-42.7437	-17.8316	0.016036	PCGS	1
CHIMP_A	RH	Seed32'	Area10	RUN1	236911	-5.42633	-49.2445	-12.8804	0.016066	NOPCGS	1
CHIMP_C	RH	Seed32'	Area10	RUN2	209046	-9.05734	-40.8453	-19.7313	0.016076	PCGS	1
CHIMP_C	RH	Seed32'	Area10	RUN2	209046	-9.05734	-40.8453	-19.7313	0.016076	PCGS	1
CHIMP_D	RH	Seed24c'	Area10	RUN1	172326	-11.974	-41.1628	-20.8916	0.016114	NOPCGS	1
CHIMP_D	RH	Seed24c'	Area10	RUN2	172326	-11.974	-41.1628	-20.8916	0.016114	NOPCGS	1
CHIMP_A	RH	Seed32'	Area10	RUN2	218407	-5.42633	-47.346	-16.6801	0.016281	NOPCGS	1
CHIMP_D	RH	Seed32'	Area10	RUN1	181543	-10.0756	-41.1628	-18.9919	0.016326	NOPCGS	1
CHIMP_D	RH	Seed32'	Area10	RUN2	181543	-10.0756	-41.1628	-18.9919	0.016326	NOPCGS	1
CHIMP_A	RH	Seed32'	Area10	RUN2	236910	-7.32476	-49.2445	-12.8804	0.016532	NOPCGS	1
CHIMP_D	LH	Seed24c'	Area10	RUN1	218491	12.7057	-43.0612	-11.393	0.016642	NOPCGS	1
CHIMP_D	LH	Seed24c'	Area10	RUN2	218491	12.7057	-43.0612	-11.393	0.016642	NOPCGS	1
CHIMP_D	LH	Seed24c'	Area10	RUN1	181625	8.90881	-43.0612	-18.9919	0.016682	NOPCGS	1
CHIMP_D	LH	Seed24c'	Area10	RUN2	181625	8.90881	-43.0612	-18.9919	0.016682	NOPCGS	1
CHIMP_C	LH	Seed24c'	Area10	RUN2	190411	15.6224	-35.1499	-23.5307	0.016862	PCGS	1
CHIMP_D	LH	Seed24c'	Area10	RUN1	181410	10.8072	-37.3659	-18.9919	0.017087	NOPCGS	1
CHIMP_D	LH	Seed24c'	Area10	RUN2	181410	10.8072	-37.3659	-18.9919	0.017087	NOPCGS	1
CHIMP_D	RH	Seed32'	Area10	RUN1	199901	-13.8724	-39.2643	-15.1924	0.017096	NOPCGS	1
CHIMP_D	RH	Seed32'	Area10	RUN2	199901	-13.8724	-39.2643	-15.1924	0.017096	NOPCGS	1
CHIMP_D	RH	Seed32'	Area10	RUN1	218477	-13.8724	-43.0612	-11.393	0.017121	NOPCGS	1
CHIMP_D	RH	Seed32'	Area10	RUN2	218477	-13.8724	-43.0612	-11.393	0.017121	NOPCGS	1
CHIMP_C	LH	Seed24c'	Area10	RUN2	190483	15.6224	-37.0484	-23.5307	0.017164	PCGS	1
CHIMP_D	LH	Seed24c'	Area10	RUN1	190629	16.5026	-37.3659	-17.0921	0.017239	NOPCGS	1
CHIMP_D	LH	Seed24c'	Area10	RUN2	190629	16.5026	-37.3659	-17.0921	0.017239	NOPCGS	1
CHIMP_D	LH	Seed24c'	Area10	RUN1	163052	14.6041	-39.2643	-22.7913	0.017465	NOPCGS	1
CHIMP_D	LH	Seed24c'	Area10	RUN2	163052	14.6041	-39.2643	-22.7913	0.017465	NOPCGS	1
CHIMP_C	RH	Seed24c'	Area10	RUN2	190685	-10.9558	-42.7437	-23.5307	0.017553	PCGS	1
CHIMP_C	RH	Seed24c'	Area10	RUN2	190685	-10.9558	-42.7437	-23.5307	0.017553	PCGS	1
CHIMP_D	RH	Seed24c'	Area10	RUN1	190902	-11.974	-44.9596	-17.0921	0.017651	NOPCGS	1
CHIMP_D	RH	Seed24c'	Area10	RUN2	190902	-11.974	-44.9596	-17.0921	0.017651	NOPCGS	1
CHIMP_C	LH	Seed32'	Area10	RUN2	181123	15.6224	-33.2515	-25.4304	0.017748	PCGS	1
CHIMP_D	RH	Seed32'	Area10	RUN1	200118	-11.974	-44.9596	-15.1924	0.017754	NOPCGS	1
CHIMP_D	RH	Seed32'	Area10	RUN2	200118	-11.974	-44.9596	-15.1924	0.017754	NOPCGS	1
CHIMP_D	LH	Seed24c'	Area10	RUN1	200058	10.8072	-43.0612	-15.1924	0.018067	NOPCGS	1
CHIMP_D	LH	Seed24c'	Area10	RUN2	200058	10.8072	-43.0612	-15.1924	0.018067	NOPCGS	1
CHIMP_A	RH	Seed32'	Area10	RUN2	227407	-5.42633	-41.6507	-14.7803	0.018132	NOPCGS	1
CHIMP_B	LH	Seed24c'	Area10	RUN2	227060	12.5984	-38.2083	-14.8709	0.018349	NOPCGS	1
CHIMP_B	LH	Seed24c'	Area10	RUN2	227058	8.80151	-38.2083	-14.8709	0.018474	NOPCGS	1
CHIMP_B	LH	Seed24c'	Area10	RUN2	208555	10.6999	-36.3098	-18.6703	0.018501	NOPCGS	1
CHIMP_A	RH	Seed24c'	Area10	RUN2	246054	-7.32476	-47.346	-10.9806	0.018596	NOPCGS	1
CHIMP_A	RH	Seed32'	Area10	RUN1	227552	-3.52789	-45.4476	-14.7803	0.018657	NOPCGS	1
CHIMP_C	RH	Seed32'	Area10	RUN2	199832	-5.26046	-40.8453	-21.631	0.018708	PCGS	1
CHIMP_C	RH	Seed32'	Area10	RUN2	199832	-5.26046	-40.8453	-21.631	0.018708	PCGS	1
CHIMP_D	RH	Seed24c'	Area10	RUN1	190831	-10.0756	-43.0612	-17.0921	0.018738	NOPCGS	1
CHIMP_D	RH	Seed24c'	Area10	RUN2	190831	-10.0756	-43.0612	-17.0921	0.018738	NOPCGS	1
CHIMP_D	RH	Seed32'	Area10	RUN1	172397	-13.8724	-43.0612	-20.8916	0.018892	NOPCGS	1
CHIMP_D	RH	Seed32'	Area10	RUN2	172397	-13.8724	-43.0612	-20.8916	0.018892	NOPCGS	1
CHIMP_C	RH	Seed24c'	Area10	RUN1	190758	-9.05734	-44.6421	-23.5307	0.019031	PCGS	1
CHIMP_C	RH	Seed24c'	Area10	RUN1	190758	-9.05734	-44.6421	-23.5307	0.019031	PCGS	1
CHIMP_D	LH	Seed24c'	Area10	RUN1	200060	14.6041	-43.0612	-15.1924	0.019151	NOPCGS	1
CHIMP_D	LH	Seed24c'	Area10	RUN2	200060	14.6041	-43.0612	-15.1924	0.019151	NOPCGS	1
CHIMP_C	LH	Seed24c'	Area10	RUN2	190553	11.8255	-38.9468	-23.5307	0.019227	PCGS	1
CHIMP_D	LH	Seed32'	Area10	RUN1	181625	8.90881	-43.0612	-18.9919	0.019257	NOPCGS	1
CHIMP_D	LH	Seed32'	Area10	RUN2	181625	8.90881	-43.0612	-18.9919	0.019257	NOPCGS	1
CHIMP_D	RH	Seed24c'	Area10	RUN1	190831	-10.0756	-43.0612	-17.0921	0.019449	NOPCGS	1
CHIMP_D	RH	Seed24c'	Area10	RUN2	190831	-10.0756	-43.0612	-17.0921	0.019449	NOPCGS	1
CHIMP_A	RH	Seed32'	Area10	RUN2	236836	-11.1216	-47.346	-12.8804	0.019609	NOPCGS	1
CHIMP_D	RH	Seed24c'	Area10	RUN1	199831	-10.0756	-37.3659	-15.1924	0.019753	NOPCGS	1
CHIMP_D	RH	Seed24c'	Area10	RUN2	199831	-10.0756	-37.3659	-15.1924	0.019753	NOPCGS	1
CHIMP_C	RH	Seed32'	Area10	RUN2	190614	-9.05734	-40.8453	-23.5307	0.020178	PCGS	1
CHIMP_C	RH	Seed32'	Area10	RUN2	190614	-9.05734	-40.8453	-23.5307	0.020178	PCGS	1
CHIMP_B	RH	Seed24c'	Area10	RUN2	199686	-13.9797	-45.802	-20.57	0.020223	NOPCGS	1
CHIMP_A	RH	Seed24c'	Area10	RUN1	218479	-5.42633	-49.2445	-16.6801	0.020313	NOPCGS	1
CHIMP_D	RH	Seed32'	Area10	RUN1	190685	-13.8724	-39.2643	-17.0921	0.020329	NOPCGS	1
CHIMP_D	RH	Seed32'	Area10	RUN2	190685	-13.8724	-39.2643	-17.0921	0.020329	NOPCGS	1
CHIMP_D	RH	Seed32'	Area10	RUN1	181542	-11.974	-41.1628	-18.9919	0.020345	NOPCGS	1
CHIMP_D	RH	Seed32'	Area10	RUN2	181542	-11.974	-41.1628	-18.9919	0.020345	NOPCGS	1
CHIMP_A	RH	Seed24c'	Area10	RUN1	227477	-9.2232	-43.5491	-14.7803	0.0204	NOPCGS	1
CHIMP_D	LH	Seed24c'	Area10	RUN1	199844	14.6041	-37.3659	-15.1924	0.02051	NOPCGS	1
CHIMP_D	LH	Seed24c'	Area10	RUN2	199844	14.6041	-37.3659	-15.1924	0.02051	NOPCGS	1
CHIMP_A	LH	Seed24c'	Area10	RUN2	199842	15.4565	-43.5491	-20.4797	0.020836	PCGS	1
CHIMP_A	RH	Seed24c'	Area10	RUN2	227624	-3.52789	-47.346	-14.7803	0.020974	NOPCGS	1
CHIMP_D	LH	Seed24c'	Area10	RUN1	181483	12.7057	-39.2643	-18.9919	0.021149	NOPCGS	1
CHIMP_D	LH	Seed24c'	Area10	RUN2	181483	12.7057	-39.2643	-18.9919	0.021149	NOPCGS	1
CHIMP_C	LH	Seed32'	Area10	RUN2	181338	13.7239	-38.9468	-25.4304	0.021479	PCGS	1
CHIMP_D	LH	Seed24c'	Area10	RUN1	172123	12.7057	-35.4674	-20.8916	0.021535	NOPCGS	1
CHIMP_D	LH	Seed24c'	Area10	RUN2	172123	12.7057	-35.4674	-20.8916	0.021535	NOPCGS	1
CHIMP_C	LH	Seed24c'	Area10	RUN2	190482	13.7239	-37.0484	-23.5307	0.021595	PCGS	1
CHIMP_D	RH	Seed32'	Area10	RUN1	200043	-17.6693	-43.0612	-15.1924	0.021671	NOPCGS	1
CHIMP_D	RH	Seed32'	Area10	RUN2	200043	-17.6693	-43.0612	-15.1924	0.021671	NOPCGS	1
CHIMP_C	LH	Seed32'	Area10	RUN2	190482	13.7239	-37.0484	-23.5307	0.021972	PCGS	1
CHIMP_D	LH	Seed24c'	Area10	RUN1	181485	16.5026	-39.2643	-18.9919	0.022041	NOPCGS	1
CHIMP_D	LH	Seed24c'	Area10	RUN2	181485	16.5026	-39.2643	-18.9919	0.022041	NOPCGS	1
CHIMP_A	RH	Seed32'	Area10	RUN1	227477	-9.2232	-43.5491	-14.7803	0.022088	NOPCGS	1
CHIMP_C	LH	Seed32'	Area10	RUN2	199700	17.5208	-37.0484	-21.631	0.02226	PCGS	1
CHIMP_D	LH	Seed24c'	Area10	RUN1	190555	12.7057	-35.4674	-17.0921	0.022523	NOPCGS	1
CHIMP_D	LH	Seed24c'	Area10	RUN2	190555	12.7057	-35.4674	-17.0921	0.022523	NOPCGS	1
CHIMP_B	LH	Seed32'	Area10	RUN2	217773	14.4968	-36.3098	-16.7706	0.02257	NOPCGS	1
CHIMP_C	RH	Seed32'	Area10	RUN1	190541	-10.9558	-38.9468	-23.5307	0.022659	PCGS	1
CHIMP_C	RH	Seed32'	Area10	RUN1	190541	-10.9558	-38.9468	-23.5307	0.022659	PCGS	1
CHIMP_C	LH	Seed24c'	Area10	RUN1	190412	17.5208	-35.1499	-23.5307	0.022682	PCGS	1
CHIMP_A	RH	Seed32'	Area10	RUN1	218264	-3.52789	-43.5491	-16.6801	0.02276	NOPCGS	1
CHIMP_A	LH	Seed32'	Area10	RUN1	209274	15.4565	-49.2445	-18.5799	0.0228	PCGS	1
CHIMP_D	RH	Seed32'	Area10	RUN1	181542	-11.974	-41.1628	-18.9919	0.022802	NOPCGS	1
CHIMP_D	RH	Seed32'	Area10	RUN2	181542	-11.974	-41.1628	-18.9919	0.022802	NOPCGS	1
CHIMP_C	LH	Seed32'	Area10	RUN1	199700	17.5208	-37.0484	-21.631	0.022826	PCGS	1
CHIMP_A	LH	Seed32'	Area10	RUN1	236850	15.4565	-47.346	-12.8804	0.023546	PCGS	1
CHIMP_D	LH	Seed24c'	Area10	RUN1	199915	12.7057	-39.2643	-15.1924	0.023675	NOPCGS	1
CHIMP_D	LH	Seed24c'	Area10	RUN2	199915	12.7057	-39.2643	-15.1924	0.023675	NOPCGS	1
CHIMP_D	RH	Seed24c'	Area10	RUN1	163182	-11.974	-43.0612	-22.7913	0.023692	NOPCGS	1
CHIMP_D	RH	Seed24c'	Area10	RUN2	163182	-11.974	-43.0612	-22.7913	0.023692	NOPCGS	1
CHIMP_A	LH	Seed24c'	Area10	RUN1	199987	17.3549	-47.346	-20.4797	0.023756	PCGS	1
CHIMP_C	RH	Seed32'	Area10	RUN1	199830	-9.05734	-40.8453	-21.631	0.02384	PCGS	1
CHIMP_C	RH	Seed32'	Area10	RUN1	199830	-9.05734	-40.8453	-21.631	0.02384	PCGS	1
CHIMP_C	LH	Seed32'	Area10	RUN2	199556	17.5208	-33.2515	-21.631	0.0239	PCGS	1
CHIMP_A	RH	Seed24c'	Area10	RUN1	227695	-5.42633	-49.2445	-14.7803	0.023908	NOPCGS	1
CHIMP_B	LH	Seed24c'	Area10	RUN2	217699	10.6999	-34.4114	-16.7706	0.023963	NOPCGS	1
CHIMP_A	RH	Seed32'	Area10	RUN1	227624	-3.52789	-47.346	-14.7803	0.023971	NOPCGS	1
CHIMP_D	RH	Seed32'	Area10	RUN1	172254	-11.974	-39.2643	-20.8916	0.024049	NOPCGS	1
CHIMP_D	RH	Seed32'	Area10	RUN2	172254	-11.974	-39.2643	-20.8916	0.024049	NOPCGS	1
CHIMP_B	RH	Seed24c'	Area10	RUN2	208755	-19.675	-42.0051	-18.6703	0.024401	NOPCGS	1
CHIMP_D	RH	Seed32'	Area10	RUN1	199830	-11.974	-37.3659	-15.1924	0.024497	NOPCGS	1
CHIMP_D	RH	Seed32'	Area10	RUN2	199830	-11.974	-37.3659	-15.1924	0.024497	NOPCGS	1
CHIMP_D	LH	Seed32'	Area10	RUN1	163051	12.7057	-39.2643	-22.7913	0.024514	NOPCGS	1
CHIMP_D	LH	Seed32'	Area10	RUN2	163051	12.7057	-39.2643	-22.7913	0.024514	NOPCGS	1
CHIMP_D	LH	Seed24c'	Area10	RUN1	163053	16.5026	-39.2643	-22.7913	0.024573	NOPCGS	1
CHIMP_D	LH	Seed24c'	Area10	RUN2	163053	16.5026	-39.2643	-22.7913	0.024573	NOPCGS	1
CHIMP_B	RH	Seed24c'	Area10	RUN1	218047	-12.0813	-43.9036	-16.7706	0.024653	NOPCGS	1
CHIMP_D	LH	Seed24c'	Area10	RUN1	190554	10.8072	-35.4674	-17.0921	0.024683	NOPCGS	1
CHIMP_D	LH	Seed24c'	Area10	RUN2	190554	10.8072	-35.4674	-17.0921	0.024683	NOPCGS	1
CHIMP_D	RH	Seed24c'	Area10	RUN1	172395	-17.6693	-43.0612	-20.8916	0.024846	NOPCGS	1
CHIMP_D	RH	Seed24c'	Area10	RUN2	172395	-17.6693	-43.0612	-20.8916	0.024846	NOPCGS	1
CHIMP_A	RH	Seed32'	Area10	RUN1	236764	-11.1216	-45.4476	-12.8804	0.024866	NOPCGS	1
CHIMP_A	LH	Seed32'	Area10	RUN2	218490	15.4565	-49.2445	-16.6801	0.024956	PCGS	1
CHIMP_D	RH	Seed32'	Area10	RUN1	209116	-15.7709	-39.2643	-13.2927	0.025008	NOPCGS	1
CHIMP_D	RH	Seed32'	Area10	RUN2	209116	-15.7709	-39.2643	-13.2927	0.025008	NOPCGS	1
CHIMP_B	LH	Seed24c'	Area10	RUN2	226988	12.5984	-36.3098	-14.8709	0.025264	NOPCGS	1
CHIMP_D	LH	Seed24c'	Area10	RUN1	190627	12.7057	-37.3659	-17.0921	0.025293	NOPCGS	1
CHIMP_D	LH	Seed24c'	Area10	RUN2	190627	12.7057	-37.3659	-17.0921	0.025293	NOPCGS	1
CHIMP_B	RH	Seed32'	Area10	RUN2	217900	-17.7766	-40.1067	-16.7706	0.025294	NOPCGS	1
CHIMP_D	RH	Seed32'	Area10	RUN1	172471	-10.0756	-44.9596	-20.8916	0.02535	NOPCGS	1
CHIMP_D	RH	Seed32'	Area10	RUN2	172471	-10.0756	-44.9596	-20.8916	0.02535	NOPCGS	1
CHIMP_B	RH	Seed32'	Area10	RUN2	199470	-13.9797	-40.1067	-20.57	0.025672	NOPCGS	1
CHIMP_C	LH	Seed32'	Area10	RUN2	190483	15.6224	-37.0484	-23.5307	0.025682	PCGS	1
CHIMP_D	RH	Seed24c'	Area10	RUN1	209116	-15.7709	-39.2643	-13.2927	0.025761	NOPCGS	1
CHIMP_D	RH	Seed24c'	Area10	RUN2	209116	-15.7709	-39.2643	-13.2927	0.025761	NOPCGS	1
CHIMP_A	RH	Seed24c'	Area10	RUN2	227694	-7.32476	-49.2445	-14.7803	0.025766	NOPCGS	1
CHIMP_B	LH	Seed32'	Area10	RUN2	226988	12.5984	-36.3098	-14.8709	0.025894	NOPCGS	1
CHIMP_B	RH	Seed24c'	Area10	RUN1	217899	-19.675	-40.1067	-16.7706	0.025944	NOPCGS	1
CHIMP_A	LH	Seed24c'	Area10	RUN2	199915	17.3549	-45.4476	-20.4797	0.025956	PCGS	1
CHIMP_D	LH	Seed32'	Area10	RUN1	209132	14.6041	-39.2643	-13.2927	0.02603	NOPCGS	1
CHIMP_D	LH	Seed32'	Area10	RUN2	209132	14.6041	-39.2643	-13.2927	0.02603	NOPCGS	1
CHIMP_C	RH	Seed32'	Area10	RUN2	209045	-10.9558	-40.8453	-19.7313	0.026051	PCGS	1
CHIMP_C	RH	Seed32'	Area10	RUN2	209045	-10.9558	-40.8453	-19.7313	0.026051	PCGS	1
CHIMP_C	LH	Seed32'	Area10	RUN1	199629	19.4192	-35.1499	-21.631	0.026185	PCGS	1
CHIMP_D	LH	Seed24c'	Area10	RUN1	190697	8.90881	-39.2643	-17.0921	0.026193	NOPCGS	1
CHIMP_D	LH	Seed24c'	Area10	RUN2	190697	8.90881	-39.2643	-17.0921	0.026193	NOPCGS	1
CHIMP_A	RH	Seed32'	Area10	RUN1	227480	-3.52789	-43.5491	-14.7803	0.026203	NOPCGS	1
CHIMP_D	LH	Seed24c'	Area10	RUN1	181555	12.7057	-41.1628	-18.9919	0.026391	NOPCGS	1
CHIMP_D	LH	Seed24c'	Area10	RUN2	181555	12.7057	-41.1628	-18.9919	0.026391	NOPCGS	1
CHIMP_D	LH	Seed24c'	Area10	RUN1	218420	14.6041	-41.1628	-11.393	0.026486	NOPCGS	1
CHIMP_D	LH	Seed24c'	Area10	RUN2	218420	14.6041	-41.1628	-11.393	0.026486	NOPCGS	1
CHIMP_D	LH	Seed32'	Area10	RUN1	199843	12.7057	-37.3659	-15.1924	0.02649	NOPCGS	1
CHIMP_D	LH	Seed32'	Area10	RUN2	199843	12.7057	-37.3659	-15.1924	0.02649	NOPCGS	1
CHIMP_D	LH	Seed24c'	Area10	RUN1	209058	10.8072	-37.3659	-13.2927	0.026619	NOPCGS	1
CHIMP_D	LH	Seed24c'	Area10	RUN2	209058	10.8072	-37.3659	-13.2927	0.026619	NOPCGS	1
CHIMP_C	LH	Seed24c'	Area10	RUN2	190481	11.8255	-37.0484	-23.5307	0.026677	PCGS	1
CHIMP_A	RH	Seed24c'	Area10	RUN1	227476	-11.1216	-43.5491	-14.7803	0.026843	NOPCGS	1
CHIMP_C	RH	Seed32'	Area10	RUN2	218335	-7.1589	-42.7437	-17.8316	0.026879	PCGS	1
CHIMP_C	RH	Seed32'	Area10	RUN2	218335	-7.1589	-42.7437	-17.8316	0.026879	PCGS	1
CHIMP_C	LH	Seed32'	Area10	RUN2	218058	13.7239	-35.1499	-17.8316	0.027026	PCGS	1
CHIMP_A	RH	Seed32'	Area10	RUN1	227549	-9.2232	-45.4476	-14.7803	0.02709	NOPCGS	1
CHIMP_A	RH	Seed32'	Area10	RUN2	218478	-7.32476	-49.2445	-16.6801	0.027191	NOPCGS	1
CHIMP_C	LH	Seed24c'	Area10	RUN2	190484	17.5208	-37.0484	-23.5307	0.027277	PCGS	1
CHIMP_C	RH	Seed32'	Area10	RUN1	208972	-12.8542	-38.9468	-19.7313	0.027393	PCGS	1
CHIMP_C	RH	Seed32'	Area10	RUN1	208972	-12.8542	-38.9468	-19.7313	0.027393	PCGS	1
CHIMP_A	RH	Seed32'	Area10	RUN2	227479	-5.42633	-43.5491	-14.7803	0.027404	NOPCGS	1
CHIMP_B	LH	Seed24c'	Area10	RUN2	208629	14.4968	-38.2083	-18.6703	0.027421	NOPCGS	1
CHIMP_D	RH	Seed32'	Area10	RUN1	200044	-15.7709	-43.0612	-15.1924	0.027576	NOPCGS	1
CHIMP_D	RH	Seed32'	Area10	RUN2	200044	-15.7709	-43.0612	-15.1924	0.027576	NOPCGS	1
CHIMP_C	LH	Seed24c'	Area10	RUN2	199842	13.7239	-40.8453	-21.631	0.027809	PCGS	1
CHIMP_A	LH	Seed24c'	Area10	RUN1	199914	15.4565	-45.4476	-20.4797	0.027911	PCGS	1
CHIMP_A	RH	Seed24c'	Area10	RUN1	218405	-9.2232	-47.346	-16.6801	0.028051	NOPCGS	1
CHIMP_D	RH	Seed32'	Area10	RUN1	190757	-13.8724	-41.1628	-17.0921	0.028074	NOPCGS	1
CHIMP_D	RH	Seed32'	Area10	RUN2	190757	-13.8724	-41.1628	-17.0921	0.028074	NOPCGS	1
CHIMP_B	RH	Seed24c'	Area10	RUN2	218045	-15.8782	-43.9036	-16.7706	0.028085	NOPCGS	1
CHIMP_A	RH	Seed24c'	Area10	RUN2	227477	-9.2232	-43.5491	-14.7803	0.028088	NOPCGS	1
CHIMP_B	RH	Seed24c'	Area10	RUN1	218117	-15.8782	-45.802	-16.7706	0.028138	NOPCGS	1
CHIMP_C	LH	Seed32'	Area10	RUN2	208915	15.6224	-37.0484	-19.7313	0.02818	PCGS	1
CHIMP_A	RH	Seed24c'	Area10	RUN1	227621	-9.2232	-47.346	-14.7803	0.028212	NOPCGS	1
CHIMP_A	RH	Seed24c'	Area10	RUN1	227549	-9.2232	-45.4476	-14.7803	0.028231	NOPCGS	1
CHIMP_D	LH	Seed24c'	Area10	RUN1	162907	12.7057	-35.4674	-22.7913	0.028241	NOPCGS	1
CHIMP_D	LH	Seed24c'	Area10	RUN2	162907	12.7057	-35.4674	-22.7913	0.028241	NOPCGS	1
CHIMP_A	RH	Seed32'	Area10	RUN2	218263	-5.42633	-43.5491	-16.6801	0.028324	NOPCGS	1
CHIMP_D	RH	Seed32'	Area10	RUN1	163109	-13.8724	-41.1628	-22.7913	0.02863	NOPCGS	1
CHIMP_D	RH	Seed32'	Area10	RUN2	163109	-13.8724	-41.1628	-22.7913	0.02863	NOPCGS	1
CHIMP_A	LH	Seed32'	Area10	RUN1	236778	15.4565	-45.4476	-12.8804	0.028676	PCGS	1
CHIMP_B	RH	Seed24c'	Area10	RUN2	199543	-12.0813	-42.0051	-20.57	0.028683	NOPCGS	1
CHIMP_B	RH	Seed32'	Area10	RUN2	208685	-15.8782	-40.1067	-18.6703	0.028727	NOPCGS	1
CHIMP_D	RH	Seed32'	Area10	RUN1	200043	-17.6693	-43.0612	-15.1924	0.028779	NOPCGS	1
CHIMP_D	RH	Seed32'	Area10	RUN2	200043	-17.6693	-43.0612	-15.1924	0.028779	NOPCGS	1
CHIMP_A	LH	Seed24c'	Area10	RUN1	236850	15.4565	-47.346	-12.8804	0.028779	PCGS	1
CHIMP_D	RH	Seed24c'	Area10	RUN1	172253	-13.8724	-39.2643	-20.8916	0.028859	NOPCGS	1
CHIMP_D	RH	Seed24c'	Area10	RUN2	172253	-13.8724	-39.2643	-20.8916	0.028859	NOPCGS	1
CHIMP_B	RH	Seed24c'	Area10	RUN1	208828	-17.7766	-43.9036	-18.6703	0.028912	NOPCGS	1
CHIMP_D	LH	Seed32'	Area10	RUN1	181410	10.8072	-37.3659	-18.9919	0.028936	NOPCGS	1
CHIMP_D	LH	Seed32'	Area10	RUN2	181410	10.8072	-37.3659	-18.9919	0.028936	NOPCGS	1
CHIMP_D	RH	Seed32'	Area10	RUN1	190614	-11.974	-37.3659	-17.0921	0.028977	NOPCGS	1
CHIMP_D	RH	Seed32'	Area10	RUN2	190614	-11.974	-37.3659	-17.0921	0.028977	NOPCGS	1
CHIMP_B	RH	Seed32'	Area10	RUN2	208684	-17.7766	-40.1067	-18.6703	0.029021	NOPCGS	1
CHIMP_D	RH	Seed32'	Area10	RUN1	172397	-13.8724	-43.0612	-20.8916	0.029096	NOPCGS	1
CHIMP_D	RH	Seed32'	Area10	RUN2	172397	-13.8724	-43.0612	-20.8916	0.029096	NOPCGS	1
CHIMP_C	LH	Seed24c'	Area10	RUN2	190337	11.8255	-33.2515	-23.5307	0.029105	PCGS	1
CHIMP_D	LH	Seed32'	Area10	RUN1	181627	12.7057	-43.0612	-18.9919	0.029192	NOPCGS	1
CHIMP_D	LH	Seed32'	Area10	RUN2	181627	12.7057	-43.0612	-18.9919	0.029192	NOPCGS	1
CHIMP_D	RH	Seed24c'	Area10	RUN1	200115	-17.6693	-44.9596	-15.1924	0.029255	NOPCGS	1
CHIMP_D	RH	Seed24c'	Area10	RUN2	200115	-17.6693	-44.9596	-15.1924	0.029255	NOPCGS	1
CHIMP_D	RH	Seed24c'	Area10	RUN1	190830	-11.974	-43.0612	-17.0921	0.029277	NOPCGS	1
CHIMP_D	RH	Seed24c'	Area10	RUN2	190830	-11.974	-43.0612	-17.0921	0.029277	NOPCGS	1
CHIMP_A	RH	Seed32'	Area10	RUN2	227693	-9.2232	-49.2445	-14.7803	0.02938	NOPCGS	1
CHIMP_B	LH	Seed24c'	Area10	RUN2	236276	12.5984	-38.2083	-12.9713	0.029579	NOPCGS	1
CHIMP_A	RH	Seed24c'	Area10	RUN2	227407	-5.42633	-41.6507	-14.7803	0.029581	NOPCGS	1
CHIMP_A	RH	Seed24c'	Area10	RUN2	236765	-9.2232	-45.4476	-12.8804	0.029703	NOPCGS	1
CHIMP_C	RH	Seed32'	Area10	RUN1	218263	-7.1589	-40.8453	-17.8316	0.029829	PCGS	1
CHIMP_C	RH	Seed32'	Area10	RUN1	218263	-7.1589	-40.8453	-17.8316	0.029829	PCGS	1
CHIMP_A	RH	Seed24c'	Area10	RUN2	218477	-9.2232	-49.2445	-16.6801	0.029965	NOPCGS	1
CHIMP_D	RH	Seed32'	Area10	RUN1	172326	-11.974	-41.1628	-20.8916	0.029989	NOPCGS	1
CHIMP_D	RH	Seed32'	Area10	RUN2	172326	-11.974	-41.1628	-20.8916	0.029989	NOPCGS	1
CHIMP_D	RH	Seed24c'	Area10	RUN1	209046	-11.974	-37.3659	-13.2927	0.030036	NOPCGS	1
CHIMP_D	RH	Seed24c'	Area10	RUN2	209046	-11.974	-37.3659	-13.2927	0.030036	NOPCGS	1
CHIMP_D	LH	Seed32'	Area10	RUN1	209202	10.8072	-41.1628	-13.2927	0.03006	NOPCGS	1
CHIMP_D	LH	Seed32'	Area10	RUN2	209202	10.8072	-41.1628	-13.2927	0.03006	NOPCGS	1
CHIMP_C	RH	Seed32'	Area10	RUN1	218188	-12.8542	-38.9468	-17.8316	0.030063	PCGS	1
CHIMP_C	RH	Seed32'	Area10	RUN1	218188	-12.8542	-38.9468	-17.8316	0.030063	PCGS	1
CHIMP_C	LH	Seed24c'	Area10	RUN2	199844	17.5208	-40.8453	-21.631	0.030114	PCGS	1
CHIMP_A	RH	Seed32'	Area10	RUN2	236839	-5.42633	-47.346	-12.8804	0.030372	NOPCGS	1
CHIMP_A	RH	Seed24c'	Area10	RUN1	227548	-11.1216	-45.4476	-14.7803	0.030407	NOPCGS	1
CHIMP_A	RH	Seed24c'	Area10	RUN1	227622	-7.32476	-47.346	-14.7803	0.030457	NOPCGS	1
CHIMP_D	LH	Seed24c'	Area10	RUN1	172411	12.7057	-43.0612	-20.8916	0.030481	NOPCGS	1
CHIMP_D	LH	Seed24c'	Area10	RUN2	172411	12.7057	-43.0612	-20.8916	0.030481	NOPCGS	1
CHIMP_C	LH	Seed32'	Area10	RUN2	199556	17.5208	-33.2515	-21.631	0.030546	PCGS	1
CHIMP_B	RH	Seed24c'	Area10	RUN2	218044	-17.7766	-43.9036	-16.7706	0.030549	NOPCGS	1
CHIMP_C	RH	Seed32'	Area10	RUN2	199831	-7.1589	-40.8453	-21.631	0.030708	PCGS	1
CHIMP_C	RH	Seed32'	Area10	RUN2	199831	-7.1589	-40.8453	-21.631	0.030708	PCGS	1
CHIMP_C	RH	Seed24c'	Area10	RUN1	218189	-10.9558	-38.9468	-17.8316	0.030772	PCGS	1
CHIMP_C	RH	Seed24c'	Area10	RUN1	218189	-10.9558	-38.9468	-17.8316	0.030772	PCGS	1
CHIMP_A	LH	Seed24c'	Area10	RUN1	227561	13.558	-45.4476	-14.7803	0.030827	PCGS	1
CHIMP_A	LH	Seed24c'	Area10	RUN1	209131	17.3549	-45.4476	-18.5799	0.031013	PCGS	1
CHIMP_C	LH	Seed24c'	Area10	RUN1	227350	21.3177	-37.0484	-15.9319	0.031024	PCGS	1
CHIMP_D	LH	Seed24c'	Area10	RUN1	200057	8.90881	-43.0612	-15.1924	0.031065	NOPCGS	1
CHIMP_D	LH	Seed24c'	Area10	RUN2	200057	8.90881	-43.0612	-15.1924	0.031065	NOPCGS	1
CHIMP_A	RH	Seed32'	Area10	RUN1	227620	-11.1216	-47.346	-14.7803	0.031181	NOPCGS	1
CHIMP_C	LH	Seed32'	Area10	RUN2	190627	15.6224	-40.8453	-23.5307	0.031184	PCGS	1
CHIMP_D	LH	Seed24c'	Area10	RUN1	209203	12.7057	-41.1628	-13.2927	0.031262	NOPCGS	1
CHIMP_D	LH	Seed24c'	Area10	RUN2	209203	12.7057	-41.1628	-13.2927	0.031262	NOPCGS	1
CHIMP_B	RH	Seed32'	Area10	RUN2	208758	-13.9797	-42.0051	-18.6703	0.031482	NOPCGS	1
CHIMP_A	RH	Seed32'	Area10	RUN1	236911	-5.42633	-49.2445	-12.8804	0.031579	NOPCGS	1
CHIMP_D	RH	Seed24c'	Area10	RUN1	181686	-11.974	-44.9596	-18.9919	0.031585	NOPCGS	1
CHIMP_D	RH	Seed24c'	Area10	RUN2	181686	-11.974	-44.9596	-18.9919	0.031585	NOPCGS	1
CHIMP_C	RH	Seed32'	Area10	RUN2	218191	-7.1589	-38.9468	-17.8316	0.031644	PCGS	1
CHIMP_C	RH	Seed32'	Area10	RUN2	218191	-7.1589	-38.9468	-17.8316	0.031644	PCGS	1
CHIMP_A	RH	Seed32'	Area10	RUN2	236836	-11.1216	-47.346	-12.8804	0.031669	NOPCGS	1
CHIMP_D	RH	Seed24c'	Area10	RUN1	163253	-13.8724	-44.9596	-22.7913	0.031829	NOPCGS	1
CHIMP_D	RH	Seed24c'	Area10	RUN2	163253	-13.8724	-44.9596	-22.7913	0.031829	NOPCGS	1
CHIMP_A	LH	Seed32'	Area10	RUN1	236707	17.3549	-43.5491	-12.8804	0.031957	PCGS	1
CHIMP_A	LH	Seed32'	Area10	RUN1	209202	15.4565	-47.346	-18.5799	0.032049	PCGS	1
CHIMP_D	LH	Seed24c'	Area10	RUN1	199843	12.7057	-37.3659	-15.1924	0.032099	NOPCGS	1
CHIMP_D	LH	Seed24c'	Area10	RUN2	199843	12.7057	-37.3659	-15.1924	0.032099	NOPCGS	1
CHIMP_D	RH	Seed32'	Area10	RUN1	181615	-10.0756	-43.0612	-18.9919	0.032414	NOPCGS	1
CHIMP_D	RH	Seed32'	Area10	RUN2	181615	-10.0756	-43.0612	-18.9919	0.032414	NOPCGS	1
CHIMP_A	RH	Seed32'	Area10	RUN2	218406	-7.32476	-47.346	-16.6801	0.032489	NOPCGS	1
CHIMP_D	LH	Seed24c'	Area10	RUN1	190557	16.5026	-35.4674	-17.0921	0.032631	NOPCGS	1
CHIMP_D	LH	Seed24c'	Area10	RUN2	190557	16.5026	-35.4674	-17.0921	0.032631	NOPCGS	1
CHIMP_A	RH	Seed24c'	Area10	RUN1	227620	-11.1216	-47.346	-14.7803	0.032648	NOPCGS	1
CHIMP_D	LH	Seed24c'	Area10	RUN1	190701	16.5026	-39.2643	-17.0921	0.032725	NOPCGS	1
CHIMP_D	LH	Seed24c'	Area10	RUN2	190701	16.5026	-39.2643	-17.0921	0.032725	NOPCGS	1
CHIMP_C	LH	Seed24c'	Area10	RUN1	181194	13.7239	-35.1499	-25.4304	0.032969	PCGS	1
CHIMP_A	RH	Seed32'	Area10	RUN2	236766	-7.32476	-45.4476	-12.8804	0.032977	NOPCGS	1
CHIMP_C	LH	Seed32'	Area10	RUN1	218202	13.7239	-38.9468	-17.8316	0.032981	PCGS	1
CHIMP_D	RH	Seed32'	Area10	RUN1	209188	-15.7709	-41.1628	-13.2927	0.032996	NOPCGS	1
CHIMP_D	RH	Seed32'	Area10	RUN2	209188	-15.7709	-41.1628	-13.2927	0.032996	NOPCGS	1
CHIMP_D	LH	Seed24c'	Area10	RUN1	162978	10.8072	-37.3659	-22.7913	0.033025	NOPCGS	1
CHIMP_D	LH	Seed24c'	Area10	RUN2	162978	10.8072	-37.3659	-22.7913	0.033025	NOPCGS	1
CHIMP_D	RH	Seed24c'	Area10	RUN1	172324	-15.7709	-41.1628	-20.8916	0.033189	NOPCGS	1
CHIMP_D	RH	Seed24c'	Area10	RUN2	172324	-15.7709	-41.1628	-20.8916	0.033189	NOPCGS	1
CHIMP_B	RH	Seed24c'	Area10	RUN1	190326	-13.9797	-42.0051	-22.4697	0.033417	NOPCGS	1
CHIMP_D	RH	Seed24c'	Area10	RUN1	209119	-10.0756	-39.2643	-13.2927	0.033535	NOPCGS	1
CHIMP_D	RH	Seed24c'	Area10	RUN2	209119	-10.0756	-39.2643	-13.2927	0.033535	NOPCGS	1
CHIMP_C	RH	Seed32'	Area10	RUN1	190758	-9.05734	-44.6421	-23.5307	0.033731	PCGS	1
CHIMP_C	RH	Seed32'	Area10	RUN1	190758	-9.05734	-44.6421	-23.5307	0.033731	PCGS	1
CHIMP_D	RH	Seed24c'	Area10	RUN1	172254	-11.974	-39.2643	-20.8916	0.033865	NOPCGS	1
CHIMP_D	RH	Seed24c'	Area10	RUN2	172254	-11.974	-39.2643	-20.8916	0.033865	NOPCGS	1
CHIMP_D	RH	Seed32'	Area10	RUN1	199900	-15.7709	-39.2643	-15.1924	0.033899	NOPCGS	1
CHIMP_D	RH	Seed32'	Area10	RUN2	199900	-15.7709	-39.2643	-15.1924	0.033899	NOPCGS	1
CHIMP_B	RH	Seed32'	Area10	RUN1	208902	-13.9797	-45.802	-18.6703	0.033923	NOPCGS	1
CHIMP_B	RH	Seed24c'	Area10	RUN2	217971	-19.675	-42.0051	-16.7706	0.033937	NOPCGS	1
CHIMP_D	RH	Seed32'	Area10	RUN1	190903	-10.0756	-44.9596	-17.0921	0.033994	NOPCGS	1
CHIMP_D	RH	Seed32'	Area10	RUN2	190903	-10.0756	-44.9596	-17.0921	0.033994	NOPCGS	1
CHIMP_D	RH	Seed24c'	Area10	RUN1	200045	-13.8724	-43.0612	-15.1924	0.034061	NOPCGS	1
CHIMP_D	RH	Seed24c'	Area10	RUN2	200045	-13.8724	-43.0612	-15.1924	0.034061	NOPCGS	1
CHIMP_D	RH	Seed24c'	Area10	RUN1	181469	-13.8724	-39.2643	-18.9919	0.034083	NOPCGS	1
CHIMP_D	RH	Seed24c'	Area10	RUN2	181469	-13.8724	-39.2643	-18.9919	0.034083	NOPCGS	1
CHIMP_A	RH	Seed24c'	Area10	RUN2	218262	-7.32476	-43.5491	-16.6801	0.034112	NOPCGS	1
CHIMP_C	LH	Seed24c'	Area10	RUN2	190555	15.6224	-38.9468	-23.5307	0.034122	PCGS	1
CHIMP_D	LH	Seed32'	Area10	RUN1	209201	8.90881	-41.1628	-13.2927	0.034179	NOPCGS	1
CHIMP_D	LH	Seed32'	Area10	RUN2	209201	8.90881	-41.1628	-13.2927	0.034179	NOPCGS	1
CHIMP_A	RH	Seed32'	Area10	RUN2	227694	-7.32476	-49.2445	-14.7803	0.034514	NOPCGS	1
CHIMP_A	RH	Seed32'	Area10	RUN2	227623	-5.42633	-47.346	-14.7803	0.034531	NOPCGS	1
CHIMP_A	RH	Seed24c'	Area10	RUN1	227406	-7.32476	-41.6507	-14.7803	0.034535	NOPCGS	1
CHIMP_D	LH	Seed24c'	Area10	RUN1	190626	10.8072	-37.3659	-17.0921	0.034554	NOPCGS	1
CHIMP_D	LH	Seed24c'	Area10	RUN2	190626	10.8072	-37.3659	-17.0921	0.034554	NOPCGS	1
CHIMP_C	RH	Seed24c'	Area10	RUN2	227478	-9.05734	-40.8453	-15.9319	0.034728	PCGS	1
CHIMP_C	RH	Seed24c'	Area10	RUN2	227478	-9.05734	-40.8453	-15.9319	0.034728	PCGS	1
CHIMP_D	LH	Seed24c'	Area10	RUN1	181409	8.90881	-37.3659	-18.9919	0.03488	NOPCGS	1
CHIMP_D	LH	Seed24c'	Area10	RUN2	181409	8.90881	-37.3659	-18.9919	0.03488	NOPCGS	1
CHIMP_D	LH	Seed24c'	Area10	RUN1	181482	10.8072	-39.2643	-18.9919	0.034897	NOPCGS	1
CHIMP_D	LH	Seed24c'	Area10	RUN2	181482	10.8072	-39.2643	-18.9919	0.034897	NOPCGS	1
CHIMP_C	RH	Seed32'	Area10	RUN2	181397	-10.9558	-40.8453	-25.4304	0.035068	PCGS	1
CHIMP_C	RH	Seed32'	Area10	RUN2	181397	-10.9558	-40.8453	-25.4304	0.035068	PCGS	1
CHIMP_C	LH	Seed32'	Area10	RUN1	208917	19.4192	-37.0484	-19.7313	0.035086	PCGS	1
CHIMP_D	LH	Seed24c'	Area10	RUN1	172195	12.7057	-37.3659	-20.8916	0.035187	NOPCGS	1
CHIMP_D	LH	Seed24c'	Area10	RUN2	172195	12.7057	-37.3659	-20.8916	0.035187	NOPCGS	1
CHIMP_C	LH	Seed32'	Area10	RUN2	208916	17.5208	-37.0484	-19.7313	0.035378	PCGS	1
CHIMP_A	RH	Seed32'	Area10	RUN2	227548	-11.1216	-45.4476	-14.7803	0.035549	NOPCGS	1
CHIMP_B	LH	Seed32'	Area10	RUN2	208557	14.4968	-36.3098	-18.6703	0.035551	NOPCGS	1
CHIMP_A	RH	Seed32'	Area10	RUN2	209190	-7.32476	-47.346	-18.5799	0.035598	NOPCGS	1
CHIMP_B	LH	Seed32'	Area10	RUN2	208484	12.5984	-34.4114	-18.6703	0.035703	NOPCGS	1
CHIMP_B	RH	Seed24c'	Area10	RUN2	208902	-13.9797	-45.802	-18.6703	0.035704	NOPCGS	1
CHIMP_A	LH	Seed24c'	Area10	RUN1	227636	19.2534	-47.346	-14.7803	0.035866	PCGS	1
CHIMP_A	LH	Seed24c'	Area10	RUN2	199987	17.3549	-47.346	-20.4797	0.035883	PCGS	1
CHIMP_A	RH	Seed32'	Area10	RUN2	218477	-9.2232	-49.2445	-16.6801	0.035955	NOPCGS	1
CHIMP_A	RH	Seed32'	Area10	RUN2	209046	-7.32476	-43.5491	-18.5799	0.035972	NOPCGS	1
CHIMP_A	RH	Seed24c'	Area10	RUN1	218190	-7.32476	-41.6507	-16.6801	0.036058	NOPCGS	1
CHIMP_C	LH	Seed24c'	Area10	RUN2	199555	15.6224	-33.2515	-21.631	0.036105	PCGS	1
CHIMP_D	RH	Seed32'	Area10	RUN1	190903	-10.0756	-44.9596	-17.0921	0.036249	NOPCGS	1
CHIMP_D	RH	Seed32'	Area10	RUN2	190903	-10.0756	-44.9596	-17.0921	0.036249	NOPCGS	1
CHIMP_C	LH	Seed32'	Area10	RUN1	208985	11.8255	-38.9468	-19.7313	0.036266	PCGS	1
CHIMP_A	RH	Seed32'	Area10	RUN2	218405	-9.2232	-47.346	-16.6801	0.036296	NOPCGS	1
CHIMP_C	RH	Seed24c'	Area10	RUN2	227477	-10.9558	-40.8453	-15.9319	0.036419	PCGS	1
CHIMP_C	RH	Seed24c'	Area10	RUN2	227477	-10.9558	-40.8453	-15.9319	0.036419	PCGS	1
CHIMP_C	LH	Seed32'	Area10	RUN1	227203	15.6224	-33.2515	-15.9319	0.036425	PCGS	1
CHIMP_A	LH	Seed32'	Area10	RUN2	236780	19.2534	-45.4476	-12.8804	0.036606	PCGS	1
CHIMP_D	LH	Seed32'	Area10	RUN1	190701	16.5026	-39.2643	-17.0921	0.036622	NOPCGS	1
CHIMP_D	LH	Seed32'	Area10	RUN2	190701	16.5026	-39.2643	-17.0921	0.036622	NOPCGS	1
CHIMP_D	LH	Seed24c'	Area10	RUN1	181414	18.401	-37.3659	-18.9919	0.036636	NOPCGS	1
CHIMP_D	LH	Seed24c'	Area10	RUN2	181414	18.401	-37.3659	-18.9919	0.036636	NOPCGS	1
CHIMP_C	LH	Seed24c'	Area10	RUN1	218062	21.3177	-35.1499	-17.8316	0.036725	PCGS	1
CHIMP_A	RH	Seed32'	Area10	RUN2	218407	-5.42633	-47.346	-16.6801	0.036792	NOPCGS	1
CHIMP_B	RH	Seed24c'	Area10	RUN1	199614	-13.9797	-43.9036	-20.57	0.03682	NOPCGS	1
CHIMP_A	RH	Seed24c'	Area10	RUN2	236837	-9.2232	-47.346	-12.8804	0.036865	NOPCGS	1
CHIMP_A	LH	Seed32'	Area10	RUN1	199916	19.2534	-45.4476	-20.4797	0.036881	PCGS	1
CHIMP_A	RH	Seed24c'	Area10	RUN1	227549	-9.2232	-45.4476	-14.7803	0.036955	NOPCGS	1
CHIMP_A	RH	Seed24c'	Area10	RUN2	227620	-11.1216	-47.346	-14.7803	0.03699	NOPCGS	1
CHIMP_D	LH	Seed32'	Area10	RUN1	190769	8.90881	-41.1628	-17.0921	0.037014	NOPCGS	1
CHIMP_D	LH	Seed32'	Area10	RUN2	190769	8.90881	-41.1628	-17.0921	0.037014	NOPCGS	1
CHIMP_A	LH	Seed24c'	Area10	RUN2	199986	15.4565	-47.346	-20.4797	0.037332	PCGS	1
CHIMP_D	LH	Seed32'	Area10	RUN1	181553	8.90881	-41.1628	-18.9919	0.03735	NOPCGS	1
CHIMP_D	LH	Seed32'	Area10	RUN2	181553	8.90881	-41.1628	-18.9919	0.03735	NOPCGS	1
CHIMP_C	RH	Seed32'	Area10	RUN2	190687	-7.1589	-42.7437	-23.5307	0.037369	PCGS	1
CHIMP_C	RH	Seed32'	Area10	RUN2	190687	-7.1589	-42.7437	-23.5307	0.037369	PCGS	1
CHIMP_D	RH	Seed32'	Area10	RUN1	172326	-11.974	-41.1628	-20.8916	0.037783	NOPCGS	1
CHIMP_D	RH	Seed32'	Area10	RUN2	172326	-11.974	-41.1628	-20.8916	0.037783	NOPCGS	1
CHIMP_D	LH	Seed32'	Area10	RUN1	181481	8.90881	-39.2643	-18.9919	0.038015	NOPCGS	1
CHIMP_D	LH	Seed32'	Area10	RUN2	181481	8.90881	-39.2643	-18.9919	0.038015	NOPCGS	1
CHIMP_B	RH	Seed24c'	Area10	RUN2	217972	-17.7766	-42.0051	-16.7706	0.038344	NOPCGS	1
CHIMP_C	RH	Seed24c'	Area10	RUN2	199903	-7.1589	-42.7437	-21.631	0.038609	PCGS	1
CHIMP_C	RH	Seed24c'	Area10	RUN2	199903	-7.1589	-42.7437	-21.631	0.038609	PCGS	1
CHIMP_B	RH	Seed24c'	Area10	RUN2	199685	-15.8782	-45.802	-20.57	0.03861	NOPCGS	1
CHIMP_C	LH	Seed24c'	Area10	RUN2	181195	15.6224	-35.1499	-25.4304	0.038798	PCGS	1
CHIMP_C	LH	Seed32'	Area10	RUN1	217987	15.6224	-33.2515	-17.8316	0.0389	PCGS	1
CHIMP_B	RH	Seed24c'	Area10	RUN2	199468	-17.7766	-40.1067	-20.57	0.039088	NOPCGS	1
CHIMP_A	RH	Seed32'	Area10	RUN1	227620	-11.1216	-47.346	-14.7803	0.039125	NOPCGS	1
CHIMP_D	RH	Seed24c'	Area10	RUN1	190829	-13.8724	-43.0612	-17.0921	0.039144	NOPCGS	1
CHIMP_D	RH	Seed24c'	Area10	RUN2	190829	-13.8724	-43.0612	-17.0921	0.039144	NOPCGS	1
CHIMP_B	LH	Seed32'	Area10	RUN2	217700	12.5984	-34.4114	-16.7706	0.039184	NOPCGS	1
CHIMP_D	RH	Seed32'	Area10	RUN1	172399	-10.0756	-43.0612	-20.8916	0.039416	NOPCGS	1
CHIMP_D	RH	Seed32'	Area10	RUN2	172399	-10.0756	-43.0612	-20.8916	0.039416	NOPCGS	1
CHIMP_A	RH	Seed32'	Area10	RUN2	218406	-7.32476	-47.346	-16.6801	0.039462	NOPCGS	1
CHIMP_D	RH	Seed32'	Area10	RUN1	199971	-17.6693	-41.1628	-15.1924	0.039515	NOPCGS	1
CHIMP_D	RH	Seed32'	Area10	RUN2	199971	-17.6693	-41.1628	-15.1924	0.039515	NOPCGS	1
CHIMP_C	LH	Seed24c'	Area10	RUN2	199843	15.6224	-40.8453	-21.631	0.039573	PCGS	1
CHIMP_A	RH	Seed32'	Area10	RUN2	227548	-11.1216	-45.4476	-14.7803	0.039628	NOPCGS	1
CHIMP_D	RH	Seed24c'	Area10	RUN1	190902	-11.974	-44.9596	-17.0921	0.039961	NOPCGS	1
CHIMP_D	RH	Seed24c'	Area10	RUN2	190902	-11.974	-44.9596	-17.0921	0.039961	NOPCGS	1
CHIMP_A	RH	Seed24c'	Area10	RUN2	209045	-9.2232	-43.5491	-18.5799	0.039972	NOPCGS	1
CHIMP_B	LH	Seed24c'	Area10	RUN2	226986	8.80151	-36.3098	-14.8709	0.040011	NOPCGS	1
CHIMP_B	RH	Seed32'	Area10	RUN2	199542	-13.9797	-42.0051	-20.57	0.040115	NOPCGS	1
CHIMP_A	RH	Seed32'	Area10	RUN2	218479	-5.42633	-49.2445	-16.6801	0.040157	NOPCGS	1
CHIMP_D	LH	Seed24c'	Area10	RUN1	172270	18.401	-39.2643	-20.8916	0.04024	NOPCGS	1
CHIMP_D	LH	Seed24c'	Area10	RUN2	172270	18.401	-39.2643	-20.8916	0.04024	NOPCGS	1
CHIMP_B	LH	Seed24c'	Area10	RUN2	208557	14.4968	-36.3098	-18.6703	0.040358	NOPCGS	1
CHIMP_C	LH	Seed24c'	Area10	RUN2	236419	15.6224	-33.2515	-14.0322	0.040427	PCGS	1
CHIMP_D	RH	Seed24c'	Area10	RUN1	172252	-15.7709	-39.2643	-20.8916	0.040524	NOPCGS	1
CHIMP_D	RH	Seed24c'	Area10	RUN2	172252	-15.7709	-39.2643	-20.8916	0.040524	NOPCGS	1
CHIMP_C	RH	Seed24c'	Area10	RUN1	190541	-10.9558	-38.9468	-23.5307	0.040547	PCGS	1
CHIMP_C	RH	Seed24c'	Area10	RUN1	190541	-10.9558	-38.9468	-23.5307	0.040547	PCGS	1
CHIMP_D	LH	Seed24c'	Area10	RUN1	190628	14.6041	-37.3659	-17.0921	0.040659	NOPCGS	1
CHIMP_D	LH	Seed24c'	Area10	RUN2	190628	14.6041	-37.3659	-17.0921	0.040659	NOPCGS	1
CHIMP_D	RH	Seed32'	Area10	RUN1	190902	-11.974	-44.9596	-17.0921	0.040848	NOPCGS	1
CHIMP_D	RH	Seed32'	Area10	RUN2	190902	-11.974	-44.9596	-17.0921	0.040848	NOPCGS	1
CHIMP_B	RH	Seed24c'	Area10	RUN2	208612	-17.7766	-38.2083	-18.6703	0.040984	NOPCGS	1
CHIMP_C	RH	Seed24c'	Area10	RUN2	199901	-10.9558	-42.7437	-21.631	0.041146	PCGS	1
CHIMP_C	RH	Seed24c'	Area10	RUN2	199901	-10.9558	-42.7437	-21.631	0.041146	PCGS	1
CHIMP_B	RH	Seed32'	Area10	RUN2	217902	-13.9797	-40.1067	-16.7706	0.04122	NOPCGS	1
CHIMP_D	LH	Seed32'	Area10	RUN1	172267	12.7057	-39.2643	-20.8916	0.041404	NOPCGS	1
CHIMP_D	LH	Seed32'	Area10	RUN2	172267	12.7057	-39.2643	-20.8916	0.041404	NOPCGS	1
CHIMP_A	LH	Seed24c'	Area10	RUN1	209132	19.2534	-45.4476	-18.5799	0.041563	PCGS	1
CHIMP_D	LH	Seed24c'	Area10	RUN1	181484	14.6041	-39.2643	-18.9919	0.041702	NOPCGS	1
CHIMP_D	LH	Seed24c'	Area10	RUN2	181484	14.6041	-39.2643	-18.9919	0.041702	NOPCGS	1
CHIMP_D	RH	Seed24c'	Area10	RUN1	200047	-10.0756	-43.0612	-15.1924	0.041751	NOPCGS	1
CHIMP_D	RH	Seed24c'	Area10	RUN2	200047	-10.0756	-43.0612	-15.1924	0.041751	NOPCGS	1
CHIMP_D	RH	Seed24c'	Area10	RUN1	200047	-10.0756	-43.0612	-15.1924	0.041997	NOPCGS	1
CHIMP_D	RH	Seed24c'	Area10	RUN2	200047	-10.0756	-43.0612	-15.1924	0.041997	NOPCGS	1
CHIMP_B	RH	Seed24c'	Area10	RUN1	199613	-15.8782	-43.9036	-20.57	0.042062	NOPCGS	1
CHIMP_D	RH	Seed24c'	Area10	RUN1	200043	-17.6693	-43.0612	-15.1924	0.042166	NOPCGS	1
CHIMP_D	RH	Seed24c'	Area10	RUN2	200043	-17.6693	-43.0612	-15.1924	0.042166	NOPCGS	1
CHIMP_A	RH	Seed32'	Area10	RUN1	227476	-11.1216	-43.5491	-14.7803	0.042182	NOPCGS	1
CHIMP_A	LH	Seed24c'	Area10	RUN2	199914	15.4565	-45.4476	-20.4797	0.042274	PCGS	1
CHIMP_B	LH	Seed24c'	Area10	RUN2	208772	12.5984	-42.0051	-18.6703	0.042285	NOPCGS	1
CHIMP_B	LH	Seed24c'	Area10	RUN2	227059	10.6999	-38.2083	-14.8709	0.042437	NOPCGS	1
CHIMP_B	RH	Seed32'	Area10	RUN1	190397	-15.8782	-43.9036	-22.4697	0.042531	NOPCGS	1
CHIMP_C	LH	Seed24c'	Area10	RUN1	199629	19.4192	-35.1499	-21.631	0.042718	PCGS	1
CHIMP_D	LH	Seed24c'	Area10	RUN1	181627	12.7057	-43.0612	-18.9919	0.04272	NOPCGS	1
CHIMP_D	LH	Seed24c'	Area10	RUN2	181627	12.7057	-43.0612	-18.9919	0.04272	NOPCGS	1
CHIMP_D	RH	Seed24c'	Area10	RUN1	200118	-11.974	-44.9596	-15.1924	0.042765	NOPCGS	1
CHIMP_D	RH	Seed24c'	Area10	RUN2	200118	-11.974	-44.9596	-15.1924	0.042765	NOPCGS	1
CHIMP_D	RH	Seed32'	Area10	RUN1	181615	-10.0756	-43.0612	-18.9919	0.042871	NOPCGS	1
CHIMP_D	RH	Seed32'	Area10	RUN2	181615	-10.0756	-43.0612	-18.9919	0.042871	NOPCGS	1
CHIMP_B	RH	Seed32'	Area10	RUN2	199685	-15.8782	-45.802	-20.57	0.042975	NOPCGS	1
CHIMP_B	RH	Seed32'	Area10	RUN1	199615	-12.0813	-43.9036	-20.57	0.042986	NOPCGS	1
CHIMP_C	LH	Seed24c'	Area10	RUN1	227349	19.4192	-37.0484	-15.9319	0.042988	PCGS	1
CHIMP_A	RH	Seed24c'	Area10	RUN2	227693	-9.2232	-49.2445	-14.7803	0.043091	NOPCGS	1
CHIMP_C	RH	Seed24c'	Area10	RUN1	209045	-10.9558	-40.8453	-19.7313	0.043194	PCGS	1
CHIMP_C	RH	Seed24c'	Area10	RUN1	209045	-10.9558	-40.8453	-19.7313	0.043194	PCGS	1
CHIMP_B	LH	Seed24c'	Area10	RUN1	199484	12.5984	-40.1067	-20.57	0.043269	NOPCGS	1
CHIMP_A	RH	Seed32'	Area10	RUN2	209046	-7.32476	-43.5491	-18.5799	0.043321	NOPCGS	1
CHIMP_D	LH	Seed32'	Area10	RUN1	209060	14.6041	-37.3659	-13.2927	0.043325	NOPCGS	1
CHIMP_D	LH	Seed32'	Area10	RUN2	209060	14.6041	-37.3659	-13.2927	0.043325	NOPCGS	1
CHIMP_D	LH	Seed24c'	Area10	RUN1	181554	10.8072	-41.1628	-18.9919	0.043505	NOPCGS	1
CHIMP_D	LH	Seed24c'	Area10	RUN2	181554	10.8072	-41.1628	-18.9919	0.043505	NOPCGS	1
CHIMP_A	RH	Seed32'	Area10	RUN2	227478	-7.32476	-43.5491	-14.7803	0.043557	NOPCGS	1
CHIMP_A	LH	Seed24c'	Area10	RUN1	227563	17.3549	-45.4476	-14.7803	0.043558	PCGS	1
CHIMP_B	RH	Seed24c'	Area10	RUN2	208759	-12.0813	-42.0051	-18.6703	0.043617	NOPCGS	1
CHIMP_D	RH	Seed32'	Area10	RUN1	181613	-13.8724	-43.0612	-18.9919	0.043696	NOPCGS	1
CHIMP_D	RH	Seed32'	Area10	RUN2	181613	-13.8724	-43.0612	-18.9919	0.043696	NOPCGS	1
CHIMP_A	RH	Seed24c'	Area10	RUN2	236910	-7.32476	-49.2445	-12.8804	0.043837	NOPCGS	1
CHIMP_A	RH	Seed24c'	Area10	RUN2	236911	-5.42633	-49.2445	-12.8804	0.043924	NOPCGS	1
CHIMP_C	LH	Seed32'	Area10	RUN1	199699	15.6224	-37.0484	-21.631	0.044077	PCGS	1
CHIMP_A	RH	Seed32'	Area10	RUN2	227551	-5.42633	-45.4476	-14.7803	0.044241	NOPCGS	1
CHIMP_C	LH	Seed32'	Area10	RUN1	218062	21.3177	-35.1499	-17.8316	0.044493	PCGS	1
CHIMP_D	LH	Seed24c'	Area10	RUN1	181481	8.90881	-39.2643	-18.9919	0.044583	NOPCGS	1
CHIMP_D	LH	Seed24c'	Area10	RUN2	181481	8.90881	-39.2643	-18.9919	0.044583	NOPCGS	1
CHIMP_B	RH	Seed24c'	Area10	RUN1	208827	-19.675	-43.9036	-18.6703	0.044714	NOPCGS	1
CHIMP_D	RH	Seed32'	Area10	RUN1	181685	-13.8724	-44.9596	-18.9919	0.044861	NOPCGS	1
CHIMP_D	RH	Seed32'	Area10	RUN2	181685	-13.8724	-44.9596	-18.9919	0.044861	NOPCGS	1
CHIMP_D	RH	Seed32'	Area10	RUN1	200046	-11.974	-43.0612	-15.1924	0.044874	NOPCGS	1
CHIMP_D	RH	Seed32'	Area10	RUN2	200046	-11.974	-43.0612	-15.1924	0.044874	NOPCGS	1
CHIMP_B	RH	Seed32'	Area10	RUN2	227188	-17.7766	-42.0051	-14.8709	0.045044	NOPCGS	1
CHIMP_C	LH	Seed24c'	Area10	RUN1	236564	17.5208	-37.0484	-14.0322	0.045196	PCGS	1
CHIMP_A	RH	Seed32'	Area10	RUN2	227695	-5.42633	-49.2445	-14.7803	0.045288	NOPCGS	1
CHIMP_D	RH	Seed24c'	Area10	RUN1	199973	-13.8724	-41.1628	-15.1924	0.045294	NOPCGS	1
CHIMP_D	RH	Seed24c'	Area10	RUN2	199973	-13.8724	-41.1628	-15.1924	0.045294	NOPCGS	1
CHIMP_D	LH	Seed24c'	Area10	RUN1	190698	10.8072	-39.2643	-17.0921	0.045436	NOPCGS	1
CHIMP_D	LH	Seed24c'	Area10	RUN2	190698	10.8072	-39.2643	-17.0921	0.045436	NOPCGS	1
CHIMP_C	LH	Seed24c'	Area10	RUN2	190485	19.4192	-37.0484	-23.5307	0.045464	PCGS	1
CHIMP_C	LH	Seed32'	Area10	RUN2	218059	15.6224	-35.1499	-17.8316	0.045584	PCGS	1
CHIMP_D	RH	Seed24c'	Area10	RUN1	181471	-10.0756	-39.2643	-18.9919	0.045623	NOPCGS	1
CHIMP_D	RH	Seed24c'	Area10	RUN2	181471	-10.0756	-39.2643	-18.9919	0.045623	NOPCGS	1
CHIMP_A	LH	Seed24c'	Area10	RUN1	227633	13.558	-47.346	-14.7803	0.045637	PCGS	1
CHIMP_D	LH	Seed24c'	Area10	RUN1	172268	14.6041	-39.2643	-20.8916	0.045657	NOPCGS	1
CHIMP_D	LH	Seed24c'	Area10	RUN2	172268	14.6041	-39.2643	-20.8916	0.045657	NOPCGS	1
CHIMP_B	LH	Seed32'	Area10	RUN2	217771	10.6999	-36.3098	-16.7706	0.045689	NOPCGS	1
CHIMP_A	LH	Seed24c'	Area10	RUN1	199842	15.4565	-43.5491	-20.4797	0.045723	PCGS	1
CHIMP_A	LH	Seed24c'	Area10	RUN2	209131	17.3549	-45.4476	-18.5799	0.045771	PCGS	1
CHIMP_D	RH	Seed32'	Area10	RUN1	199902	-11.974	-39.2643	-15.1924	0.045854	NOPCGS	1
CHIMP_D	RH	Seed32'	Area10	RUN2	199902	-11.974	-39.2643	-15.1924	0.045854	NOPCGS	1
CHIMP_C	LH	Seed32'	Area10	RUN2	218130	13.7239	-37.0484	-17.8316	0.04587	PCGS	1
CHIMP_B	LH	Seed32'	Area10	RUN1	236276	12.5984	-38.2083	-12.9713	0.045898	NOPCGS	1
CHIMP_C	RH	Seed24c'	Area10	RUN2	199830	-9.05734	-40.8453	-21.631	0.045935	PCGS	1
CHIMP_C	RH	Seed24c'	Area10	RUN2	199830	-9.05734	-40.8453	-21.631	0.045935	PCGS	1
CHIMP_D	LH	Seed24c'	Area10	RUN1	199916	14.6041	-39.2643	-15.1924	0.045984	NOPCGS	1
CHIMP_D	LH	Seed24c'	Area10	RUN2	199916	14.6041	-39.2643	-15.1924	0.045984	NOPCGS	1
CHIMP_D	RH	Seed32'	Area10	RUN1	199900	-15.7709	-39.2643	-15.1924	0.046089	NOPCGS	1
CHIMP_D	RH	Seed32'	Area10	RUN2	199900	-15.7709	-39.2643	-15.1924	0.046089	NOPCGS	1
CHIMP_A	LH	Seed24c'	Area10	RUN1	209203	17.3549	-47.346	-18.5799	0.046119	PCGS	1
CHIMP_C	LH	Seed24c'	Area10	RUN2	236490	13.7239	-35.1499	-14.0322	0.046288	PCGS	1
CHIMP_D	LH	Seed24c'	Area10	RUN1	190628	14.6041	-37.3659	-17.0921	0.046438	NOPCGS	1
CHIMP_D	LH	Seed24c'	Area10	RUN2	190628	14.6041	-37.3659	-17.0921	0.046438	NOPCGS	1
CHIMP_D	LH	Seed32'	Area10	RUN1	190772	14.6041	-41.1628	-17.0921	0.046697	NOPCGS	1
CHIMP_D	LH	Seed32'	Area10	RUN2	190772	14.6041	-41.1628	-17.0921	0.046697	NOPCGS	1
CHIMP_D	RH	Seed32'	Area10	RUN1	200117	-13.8724	-44.9596	-15.1924	0.046739	NOPCGS	1
CHIMP_D	RH	Seed32'	Area10	RUN2	200117	-13.8724	-44.9596	-15.1924	0.046739	NOPCGS	1
CHIMP_A	RH	Seed24c'	Area10	RUN1	227407	-5.42633	-41.6507	-14.7803	0.046807	NOPCGS	1
CHIMP_C	LH	Seed32'	Area10	RUN1	208917	19.4192	-37.0484	-19.7313	0.046876	PCGS	1
CHIMP_B	LH	Seed32'	Area10	RUN2	227058	8.80151	-38.2083	-14.8709	0.047065	NOPCGS	1
CHIMP_C	LH	Seed32'	Area10	RUN2	190337	11.8255	-33.2515	-23.5307	0.047127	PCGS	1
CHIMP_A	RH	Seed32'	Area10	RUN1	209190	-7.32476	-47.346	-18.5799	0.047169	NOPCGS	1
CHIMP_C	LH	Seed32'	Area10	RUN1	218058	13.7239	-35.1499	-17.8316	0.047259	PCGS	1
CHIMP_C	RH	Seed24c'	Area10	RUN1	190542	-9.05734	-38.9468	-23.5307	0.047395	PCGS	1
CHIMP_C	RH	Seed24c'	Area10	RUN1	190542	-9.05734	-38.9468	-23.5307	0.047395	PCGS	1
CHIMP_A	RH	Seed24c'	Area10	RUN2	236766	-7.32476	-45.4476	-12.8804	0.047426	NOPCGS	1
CHIMP_B	RH	Seed32'	Area10	RUN2	190325	-15.8782	-42.0051	-22.4697	0.047668	NOPCGS	1
CHIMP_C	LH	Seed24c'	Area10	RUN2	181194	13.7239	-35.1499	-25.4304	0.047728	PCGS	1
CHIMP_D	RH	Seed24c'	Area10	RUN1	209191	-10.0756	-41.1628	-13.2927	0.047755	NOPCGS	1
CHIMP_D	RH	Seed24c'	Area10	RUN2	209191	-10.0756	-41.1628	-13.2927	0.047755	NOPCGS	1
CHIMP_C	LH	Seed24c'	Area10	RUN2	199697	11.8255	-37.0484	-21.631	0.047825	PCGS	1
CHIMP_B	RH	Seed32'	Area10	RUN2	208614	-13.9797	-38.2083	-18.6703	0.047894	NOPCGS	1
CHIMP_A	LH	Seed24c'	Area10	RUN1	227562	15.4565	-45.4476	-14.7803	0.047992	PCGS	1
CHIMP_A	RH	Seed24c'	Area10	RUN2	218478	-7.32476	-49.2445	-16.6801	0.048004	NOPCGS	1
CHIMP_C	RH	Seed32'	Area10	RUN2	190686	-9.05734	-42.7437	-23.5307	0.048045	PCGS	1
CHIMP_C	RH	Seed32'	Area10	RUN2	190686	-9.05734	-42.7437	-23.5307	0.048045	PCGS	1
CHIMP_B	RH	Seed32'	Area10	RUN2	217903	-12.0813	-40.1067	-16.7706	0.048143	NOPCGS	1
CHIMP_D	RH	Seed32'	Area10	RUN1	190830	-11.974	-43.0612	-17.0921	0.048163	NOPCGS	1
CHIMP_D	RH	Seed32'	Area10	RUN2	190830	-11.974	-43.0612	-17.0921	0.048163	NOPCGS	1
CHIMP_C	RH	Seed24c'	Area10	RUN1	218190	-9.05734	-38.9468	-17.8316	0.048277	PCGS	1
CHIMP_C	RH	Seed24c'	Area10	RUN1	218190	-9.05734	-38.9468	-17.8316	0.048277	PCGS	1
CHIMP_B	RH	Seed24c'	Area10	RUN2	190326	-13.9797	-42.0051	-22.4697	0.048406	NOPCGS	1
CHIMP_A	RH	Seed24c'	Area10	RUN2	227695	-5.42633	-49.2445	-14.7803	0.048409	NOPCGS	1
CHIMP_D	RH	Seed24c'	Area10	RUN1	190827	-17.6693	-43.0612	-17.0921	0.04847	NOPCGS	1
CHIMP_D	RH	Seed24c'	Area10	RUN2	190827	-17.6693	-43.0612	-17.0921	0.04847	NOPCGS	1
CHIMP_C	LH	Seed24c'	Area10	RUN2	208845	19.4192	-35.1499	-19.7313	0.048566	PCGS	1
CHIMP_D	RH	Seed32'	Area10	RUN1	200116	-15.7709	-44.9596	-15.1924	0.048574	NOPCGS	1
CHIMP_D	RH	Seed32'	Area10	RUN2	200116	-15.7709	-44.9596	-15.1924	0.048574	NOPCGS	1
CHIMP_D	RH	Seed32'	Area10	RUN1	190686	-11.974	-39.2643	-17.0921	0.048624	NOPCGS	1
CHIMP_D	RH	Seed32'	Area10	RUN2	190686	-11.974	-39.2643	-17.0921	0.048624	NOPCGS	1
CHIMP_B	LH	Seed24c'	Area10	RUN2	226987	10.6999	-36.3098	-14.8709	0.048685	NOPCGS	1
CHIMP_B	LH	Seed24c'	Area10	RUN2	217844	12.5984	-38.2083	-16.7706	0.048824	NOPCGS	1
CHIMP_D	RH	Seed32'	Area10	RUN1	200118	-11.974	-44.9596	-15.1924	0.048915	NOPCGS	1
CHIMP_D	RH	Seed32'	Area10	RUN2	200118	-11.974	-44.9596	-15.1924	0.048915	NOPCGS	1
CHIMP_A	RH	Seed32'	Area10	RUN1	218261	-9.2232	-43.5491	-16.6801	0.049215	NOPCGS	1
CHIMP_C	RH	Seed24c'	Area10	RUN1	190687	-7.1589	-42.7437	-23.5307	0.049221	PCGS	1
CHIMP_C	RH	Seed24c'	Area10	RUN1	190687	-7.1589	-42.7437	-23.5307	0.049221	PCGS	1
CHIMP_B	RH	Seed24c'	Area10	RUN2	227188	-17.7766	-42.0051	-14.8709	0.049222	NOPCGS	1
CHIMP_A	RH	Seed32'	Area10	RUN1	227695	-5.42633	-49.2445	-14.7803	0.049234	NOPCGS	1
CHIMP_C	LH	Seed24c'	Area10	RUN1	199772	17.5208	-38.9468	-21.631	0.049261	PCGS	1
CHIMP_D	LH	Seed24c'	Area10	RUN1	162979	12.7057	-37.3659	-22.7913	0.049333	NOPCGS	1
CHIMP_D	LH	Seed24c'	Area10	RUN2	162979	12.7057	-37.3659	-22.7913	0.049333	NOPCGS	1
CHIMP_C	LH	Seed24c'	Area10	RUN1	227419	15.6224	-38.9468	-15.9319	0.049423	PCGS	1
CHIMP_C	LH	Seed24c'	Area10	RUN1	190553	11.8255	-38.9468	-23.5307	0.049468	PCGS	1
CHIMP_A	RH	Seed32'	Area10	RUN2	236909	-9.2232	-49.2445	-12.8804	0.049904	NOPCGS	1
CHIMP_A	RH	Seed24c'	Area10	RUN2	218405	-9.2232	-47.346	-16.6801	0.049918	NOPCGS	1
CHIMP_B	RH	Seed24c'	Area10	RUN2	217975	-12.0813	-42.0051	-16.7706	0.050154	NOPCGS	1
CHIMP_D	LH	Seed24c'	Area10	RUN1	190773	16.5026	-41.1628	-17.0921	0.050196	NOPCGS	1
CHIMP_D	LH	Seed24c'	Area10	RUN2	190773	16.5026	-41.1628	-17.0921	0.050196	NOPCGS	1
CHIMP_A	RH	Seed24c'	Area10	RUN1	209190	-7.32476	-47.346	-18.5799	0.050308	NOPCGS	1
CHIMP_D	RH	Seed24c'	Area10	RUN1	190830	-11.974	-43.0612	-17.0921	0.050443	NOPCGS	1
CHIMP_D	RH	Seed24c'	Area10	RUN2	190830	-11.974	-43.0612	-17.0921	0.050443	NOPCGS	1
CHIMP_D	LH	Seed24c'	Area10	RUN1	190771	12.7057	-41.1628	-17.0921	0.050547	NOPCGS	1
CHIMP_D	LH	Seed24c'	Area10	RUN2	190771	12.7057	-41.1628	-17.0921	0.050547	NOPCGS	1
CHIMP_D	LH	Seed24c'	Area10	RUN1	218419	12.7057	-41.1628	-11.393	0.050694	NOPCGS	1
CHIMP_D	LH	Seed24c'	Area10	RUN2	218419	12.7057	-41.1628	-11.393	0.050694	NOPCGS	1
CHIMP_A	LH	Seed24c'	Area10	RUN1	227635	17.3549	-47.346	-14.7803	0.050714	PCGS	1
CHIMP_B	RH	Seed32'	Area10	RUN2	199468	-17.7766	-40.1067	-20.57	0.050755	NOPCGS	1
CHIMP_D	RH	Seed24c'	Area10	RUN1	199901	-13.8724	-39.2643	-15.1924	0.050773	NOPCGS	1
CHIMP_D	RH	Seed24c'	Area10	RUN2	199901	-13.8724	-39.2643	-15.1924	0.050773	NOPCGS	1
CHIMP_C	LH	Seed24c'	Area10	RUN1	218132	17.5208	-37.0484	-17.8316	0.05088	PCGS	1
CHIMP_D	RH	Seed32'	Area10	RUN1	181543	-10.0756	-41.1628	-18.9919	0.050913	NOPCGS	1
CHIMP_D	RH	Seed32'	Area10	RUN2	181543	-10.0756	-41.1628	-18.9919	0.050913	NOPCGS	1
CHIMP_B	RH	Seed32'	Area10	RUN2	208759	-12.0813	-42.0051	-18.6703	0.050932	NOPCGS	1
CHIMP_C	LH	Seed24c'	Area10	RUN2	209059	15.6224	-40.8453	-19.7313	0.050975	PCGS	1
CHIMP_C	LH	Seed32'	Area10	RUN1	199628	17.5208	-35.1499	-21.631	0.051054	PCGS	1
CHIMP_C	LH	Seed24c'	Area10	RUN2	181122	13.7239	-33.2515	-25.4304	0.051141	PCGS	1
CHIMP_B	RH	Seed24c'	Area10	RUN1	199611	-19.675	-43.9036	-20.57	0.051227	NOPCGS	1
CHIMP_B	LH	Seed32'	Area10	RUN1	208701	14.4968	-40.1067	-18.6703	0.05131	NOPCGS	1
CHIMP_B	RH	Seed32'	Area10	RUN2	208687	-12.0813	-40.1067	-18.6703	0.051354	NOPCGS	1
CHIMP_C	LH	Seed24c'	Area10	RUN1	218205	19.4192	-38.9468	-17.8316	0.051396	PCGS	1
CHIMP_A	RH	Seed32'	Area10	RUN2	209191	-5.42633	-47.346	-18.5799	0.051481	NOPCGS	1
CHIMP_A	RH	Seed32'	Area10	RUN1	218336	-3.52789	-45.4476	-16.6801	0.051702	NOPCGS	1
CHIMP_C	RH	Seed24c'	Area10	RUN1	190543	-7.1589	-38.9468	-23.5307	0.051769	PCGS	1
CHIMP_C	RH	Seed24c'	Area10	RUN1	190543	-7.1589	-38.9468	-23.5307	0.051769	PCGS	1
CHIMP_D	LH	Seed32'	Area10	RUN1	163122	10.8072	-41.1628	-22.7913	0.051806	NOPCGS	1
CHIMP_D	LH	Seed32'	Area10	RUN2	163122	10.8072	-41.1628	-22.7913	0.051806	NOPCGS	1
CHIMP_C	RH	Seed24c'	Area10	RUN2	209046	-9.05734	-40.8453	-19.7313	0.051823	PCGS	1
CHIMP_C	RH	Seed24c'	Area10	RUN2	209046	-9.05734	-40.8453	-19.7313	0.051823	PCGS	1
CHIMP_C	LH	Seed32'	Area10	RUN2	199627	15.6224	-35.1499	-21.631	0.051877	PCGS	1
CHIMP_C	RH	Seed24c'	Area10	RUN1	190614	-9.05734	-40.8453	-23.5307	0.051935	PCGS	1
CHIMP_C	RH	Seed24c'	Area10	RUN1	190614	-9.05734	-40.8453	-23.5307	0.051935	PCGS	1
CHIMP_A	RH	Seed32'	Area10	RUN2	209047	-5.42633	-43.5491	-18.5799	0.051976	NOPCGS	1
CHIMP_D	LH	Seed24c'	Area10	RUN1	181555	12.7057	-41.1628	-18.9919	0.052067	NOPCGS	1
CHIMP_D	LH	Seed24c'	Area10	RUN2	181555	12.7057	-41.1628	-18.9919	0.052067	NOPCGS	1
CHIMP_D	LH	Seed24c'	Area10	RUN1	172269	16.5026	-39.2643	-20.8916	0.052169	NOPCGS	1
CHIMP_D	LH	Seed24c'	Area10	RUN2	172269	16.5026	-39.2643	-20.8916	0.052169	NOPCGS	1
CHIMP_B	LH	Seed24c'	Area10	RUN2	208556	12.5984	-36.3098	-18.6703	0.052436	NOPCGS	1
CHIMP_A	RH	Seed24c'	Area10	RUN2	218405	-9.2232	-47.346	-16.6801	0.052571	NOPCGS	1
CHIMP_C	LH	Seed32'	Area10	RUN2	190411	15.6224	-35.1499	-23.5307	0.052641	PCGS	1
CHIMP_A	RH	Seed32'	Area10	RUN1	218334	-7.32476	-45.4476	-16.6801	0.052643	NOPCGS	1
CHIMP_D	RH	Seed24c'	Area10	RUN1	181468	-15.7709	-39.2643	-18.9919	0.052663	NOPCGS	1
CHIMP_D	RH	Seed24c'	Area10	RUN2	181468	-15.7709	-39.2643	-18.9919	0.052663	NOPCGS	1
CHIMP_A	LH	Seed32'	Area10	RUN2	209058	15.4565	-43.5491	-18.5799	0.052669	PCGS	1
CHIMP_D	RH	Seed24c'	Area10	RUN1	181470	-11.974	-39.2643	-18.9919	0.052677	NOPCGS	1
CHIMP_D	RH	Seed24c'	Area10	RUN2	181470	-11.974	-39.2643	-18.9919	0.052677	NOPCGS	1
CHIMP_A	RH	Seed24c'	Area10	RUN2	236765	-9.2232	-45.4476	-12.8804	0.052742	NOPCGS	1
CHIMP_B	RH	Seed24c'	Area10	RUN2	217829	-15.8782	-38.2083	-16.7706	0.052757	NOPCGS	1
CHIMP_B	RH	Seed24c'	Area10	RUN1	199540	-17.7766	-42.0051	-20.57	0.052847	NOPCGS	1
CHIMP_C	RH	Seed24c'	Area10	RUN1	190615	-7.1589	-40.8453	-23.5307	0.052874	PCGS	1
CHIMP_C	RH	Seed24c'	Area10	RUN1	190615	-7.1589	-40.8453	-23.5307	0.052874	PCGS	1
CHIMP_A	RH	Seed32'	Area10	RUN1	246053	-9.2232	-47.346	-10.9806	0.053309	NOPCGS	1
CHIMP_A	RH	Seed32'	Area10	RUN2	218408	-3.52789	-47.346	-16.6801	0.053351	NOPCGS	1
CHIMP_C	LH	Seed24c'	Area10	RUN1	181122	13.7239	-33.2515	-25.4304	0.053551	PCGS	1
CHIMP_D	LH	Seed32'	Area10	RUN1	199842	10.8072	-37.3659	-15.1924	0.053641	NOPCGS	1
CHIMP_D	LH	Seed32'	Area10	RUN2	199842	10.8072	-37.3659	-15.1924	0.053641	NOPCGS	1
CHIMP_D	RH	Seed24c'	Area10	RUN1	199899	-17.6693	-39.2643	-15.1924	0.053682	NOPCGS	1
CHIMP_D	RH	Seed24c'	Area10	RUN2	199899	-17.6693	-39.2643	-15.1924	0.053682	NOPCGS	1
CHIMP_C	LH	Seed24c'	Area10	RUN1	218131	15.6224	-37.0484	-17.8316	0.053749	PCGS	1
CHIMP_D	LH	Seed24c'	Area10	RUN1	199988	14.6041	-41.1628	-15.1924	0.053756	NOPCGS	1
CHIMP_D	LH	Seed24c'	Area10	RUN2	199988	14.6041	-41.1628	-15.1924	0.053756	NOPCGS	1
CHIMP_B	LH	Seed24c'	Area10	RUN1	199410	8.80151	-38.2083	-20.57	0.053779	NOPCGS	1
CHIMP_B	RH	Seed32'	Area10	RUN1	190326	-13.9797	-42.0051	-22.4697	0.053822	NOPCGS	1
CHIMP_A	RH	Seed32'	Area10	RUN1	218407	-5.42633	-47.346	-16.6801	0.053848	NOPCGS	1
CHIMP_D	LH	Seed24c'	Area10	RUN1	199915	12.7057	-39.2643	-15.1924	0.053867	NOPCGS	1
CHIMP_D	LH	Seed24c'	Area10	RUN2	199915	12.7057	-39.2643	-15.1924	0.053867	NOPCGS	1
CHIMP_A	RH	Seed24c'	Area10	RUN2	236909	-9.2232	-49.2445	-12.8804	0.053898	NOPCGS	1
CHIMP_A	RH	Seed24c'	Area10	RUN1	209117	-9.2232	-45.4476	-18.5799	0.05392	NOPCGS	1
CHIMP_D	RH	Seed32'	Area10	RUN1	209118	-11.974	-39.2643	-13.2927	0.053978	NOPCGS	1
CHIMP_D	RH	Seed32'	Area10	RUN2	209118	-11.974	-39.2643	-13.2927	0.053978	NOPCGS	1
CHIMP_C	RH	Seed24c'	Area10	RUN1	218263	-7.1589	-40.8453	-17.8316	0.054097	PCGS	1
CHIMP_C	RH	Seed24c'	Area10	RUN1	218263	-7.1589	-40.8453	-17.8316	0.054097	PCGS	1
CHIMP_D	RH	Seed24c'	Area10	RUN1	199975	-10.0756	-41.1628	-15.1924	0.054186	NOPCGS	1
CHIMP_D	RH	Seed24c'	Area10	RUN2	199975	-10.0756	-41.1628	-15.1924	0.054186	NOPCGS	1
CHIMP_A	RH	Seed24c'	Area10	RUN1	218190	-7.32476	-41.6507	-16.6801	0.054197	NOPCGS	1
CHIMP_A	RH	Seed32'	Area10	RUN2	236765	-9.2232	-45.4476	-12.8804	0.054201	NOPCGS	1
CHIMP_C	LH	Seed32'	Area10	RUN1	190485	19.4192	-37.0484	-23.5307	0.054209	PCGS	1
CHIMP_A	RH	Seed24c'	Area10	RUN2	227551	-5.42633	-45.4476	-14.7803	0.054346	NOPCGS	1
CHIMP_B	RH	Seed24c'	Area10	RUN2	208758	-13.9797	-42.0051	-18.6703	0.054444	NOPCGS	1
CHIMP_A	RH	Seed24c'	Area10	RUN2	236839	-5.42633	-47.346	-12.8804	0.054477	NOPCGS	1
CHIMP_D	RH	Seed32'	Area10	RUN1	172470	-11.974	-44.9596	-20.8916	0.054595	NOPCGS	1
CHIMP_D	RH	Seed32'	Area10	RUN2	172470	-11.974	-44.9596	-20.8916	0.054595	NOPCGS	1
CHIMP_C	LH	Seed24c'	Area10	RUN1	199700	17.5208	-37.0484	-21.631	0.054683	PCGS	1
CHIMP_A	RH	Seed24c'	Area10	RUN2	218263	-5.42633	-43.5491	-16.6801	0.054811	NOPCGS	1
CHIMP_C	RH	Seed32'	Area10	RUN1	227478	-9.05734	-40.8453	-15.9319	0.054952	PCGS	1
CHIMP_C	RH	Seed32'	Area10	RUN1	227478	-9.05734	-40.8453	-15.9319	0.054952	PCGS	1
CHIMP_C	LH	Seed32'	Area10	RUN1	190553	11.8255	-38.9468	-23.5307	0.055115	PCGS	1
CHIMP_C	LH	Seed24c'	Area10	RUN1	218133	19.4192	-37.0484	-17.8316	0.055146	PCGS	1
CHIMP_A	RH	Seed24c'	Area10	RUN1	227478	-7.32476	-43.5491	-14.7803	0.055215	NOPCGS	1
CHIMP_D	RH	Seed24c'	Area10	RUN1	172398	-11.974	-43.0612	-20.8916	0.055508	NOPCGS	1
CHIMP_D	RH	Seed24c'	Area10	RUN2	172398	-11.974	-43.0612	-20.8916	0.055508	NOPCGS	1
CHIMP_D	LH	Seed32'	Area10	RUN1	190772	14.6041	-41.1628	-17.0921	0.055588	NOPCGS	1
CHIMP_D	LH	Seed32'	Area10	RUN2	190772	14.6041	-41.1628	-17.0921	0.055588	NOPCGS	1
CHIMP_C	LH	Seed24c'	Area10	RUN2	227274	13.7239	-35.1499	-15.9319	0.055879	PCGS	1
CHIMP_A	RH	Seed32'	Area10	RUN1	227623	-5.42633	-47.346	-14.7803	0.055891	NOPCGS	1
CHIMP_C	LH	Seed32'	Area10	RUN2	199627	15.6224	-35.1499	-21.631	0.05595	PCGS	1
CHIMP_A	RH	Seed32'	Area10	RUN1	236765	-9.2232	-45.4476	-12.8804	0.05602	NOPCGS	1
CHIMP_D	LH	Seed24c'	Area10	RUN1	190556	14.6041	-35.4674	-17.0921	0.05605	NOPCGS	1
CHIMP_D	LH	Seed24c'	Area10	RUN2	190556	14.6041	-35.4674	-17.0921	0.05605	NOPCGS	1
CHIMP_C	RH	Seed24c'	Area10	RUN1	199829	-10.9558	-40.8453	-21.631	0.056051	PCGS	1
CHIMP_C	RH	Seed24c'	Area10	RUN1	199829	-10.9558	-40.8453	-21.631	0.056051	PCGS	1
CHIMP_C	LH	Seed24c'	Area10	RUN1	217990	21.3177	-33.2515	-17.8316	0.056103	PCGS	1
CHIMP_B	LH	Seed24c'	Area10	RUN2	199484	12.5984	-40.1067	-20.57	0.056171	NOPCGS	1
CHIMP_C	RH	Seed24c'	Area10	RUN1	209191	-7.1589	-44.6421	-19.7313	0.0562	PCGS	1
CHIMP_C	RH	Seed24c'	Area10	RUN1	209191	-7.1589	-44.6421	-19.7313	0.0562	PCGS	1
CHIMP_C	LH	Seed24c'	Area10	RUN1	199771	15.6224	-38.9468	-21.631	0.056272	PCGS	1
CHIMP_A	RH	Seed24c'	Area10	RUN2	218333	-9.2232	-45.4476	-16.6801	0.056376	NOPCGS	1
CHIMP_A	RH	Seed24c'	Area10	RUN1	227622	-7.32476	-47.346	-14.7803	0.056635	NOPCGS	1
CHIMP_D	LH	Seed24c'	Area10	RUN1	190700	14.6041	-39.2643	-17.0921	0.056667	NOPCGS	1
CHIMP_D	LH	Seed24c'	Area10	RUN2	190700	14.6041	-39.2643	-17.0921	0.056667	NOPCGS	1
CHIMP_D	RH	Seed24c'	Area10	RUN1	172254	-11.974	-39.2643	-20.8916	0.056691	NOPCGS	1
CHIMP_D	RH	Seed24c'	Area10	RUN2	172254	-11.974	-39.2643	-20.8916	0.056691	NOPCGS	1
CHIMP_A	RH	Seed32'	Area10	RUN2	218332	-11.1216	-45.4476	-16.6801	0.05671	NOPCGS	1
CHIMP_D	LH	Seed24c'	Area10	RUN1	172265	8.90881	-39.2643	-20.8916	0.056755	NOPCGS	1
CHIMP_D	LH	Seed24c'	Area10	RUN2	172265	8.90881	-39.2643	-20.8916	0.056755	NOPCGS	1
CHIMP_A	RH	Seed32'	Area10	RUN1	227622	-7.32476	-47.346	-14.7803	0.056789	NOPCGS	1
CHIMP_D	RH	Seed24c'	Area10	RUN1	199900	-15.7709	-39.2643	-15.1924	0.056837	NOPCGS	1
CHIMP_D	RH	Seed24c'	Area10	RUN2	199900	-15.7709	-39.2643	-15.1924	0.056837	NOPCGS	1
CHIMP_A	RH	Seed24c'	Area10	RUN2	246053	-9.2232	-47.346	-10.9806	0.056869	NOPCGS	1
CHIMP_D	RH	Seed24c'	Area10	RUN1	190901	-13.8724	-44.9596	-17.0921	0.05703	NOPCGS	1
CHIMP_D	RH	Seed24c'	Area10	RUN2	190901	-13.8724	-44.9596	-17.0921	0.05703	NOPCGS	1
CHIMP_B	LH	Seed32'	Area10	RUN2	208629	14.4968	-38.2083	-18.6703	0.057125	NOPCGS	1
CHIMP_D	RH	Seed32'	Area10	RUN1	190900	-15.7709	-44.9596	-17.0921	0.057202	NOPCGS	1
CHIMP_D	RH	Seed32'	Area10	RUN2	190900	-15.7709	-44.9596	-17.0921	0.057202	NOPCGS	1
CHIMP_A	RH	Seed32'	Area10	RUN2	218264	-3.52789	-43.5491	-16.6801	0.057231	NOPCGS	1
CHIMP_C	RH	Seed32'	Area10	RUN2	209047	-7.1589	-40.8453	-19.7313	0.057459	PCGS	1
CHIMP_C	RH	Seed32'	Area10	RUN2	209047	-7.1589	-40.8453	-19.7313	0.057459	PCGS	1
CHIMP_A	RH	Seed24c'	Area10	RUN2	218332	-11.1216	-45.4476	-16.6801	0.057598	NOPCGS	1
CHIMP_C	LH	Seed32'	Area10	RUN2	208843	15.6224	-35.1499	-19.7313	0.057826	PCGS	1
CHIMP_D	LH	Seed24c'	Area10	RUN1	172267	12.7057	-39.2643	-20.8916	0.057876	NOPCGS	1
CHIMP_D	LH	Seed24c'	Area10	RUN2	172267	12.7057	-39.2643	-20.8916	0.057876	NOPCGS	1
CHIMP_A	RH	Seed32'	Area10	RUN2	236765	-9.2232	-45.4476	-12.8804	0.058081	NOPCGS	1
CHIMP_B	RH	Seed32'	Area10	RUN2	208683	-19.675	-40.1067	-18.6703	0.058128	NOPCGS	1
CHIMP_D	LH	Seed24c'	Area10	RUN1	163051	12.7057	-39.2643	-22.7913	0.058278	NOPCGS	1
CHIMP_D	LH	Seed24c'	Area10	RUN2	163051	12.7057	-39.2643	-22.7913	0.058278	NOPCGS	1
CHIMP_C	LH	Seed24c'	Area10	RUN1	245707	15.6224	-35.1499	-12.1325	0.05834	PCGS	1
CHIMP_A	RH	Seed24c'	Area10	RUN1	227623	-5.42633	-47.346	-14.7803	0.058399	NOPCGS	1
CHIMP_C	LH	Seed24c'	Area10	RUN1	227278	21.3177	-35.1499	-15.9319	0.058415	PCGS	1
CHIMP_C	LH	Seed24c'	Area10	RUN1	190411	15.6224	-35.1499	-23.5307	0.058602	PCGS	1
CHIMP_B	RH	Seed32'	Area10	RUN2	227118	-13.9797	-40.1067	-14.8709	0.058608	NOPCGS	1
CHIMP_A	RH	Seed32'	Area10	RUN1	209190	-7.32476	-47.346	-18.5799	0.058632	NOPCGS	1
CHIMP_B	RH	Seed32'	Area10	RUN1	199612	-17.7766	-43.9036	-20.57	0.058681	NOPCGS	1
CHIMP_B	RH	Seed24c'	Area10	RUN1	199612	-17.7766	-43.9036	-20.57	0.058827	NOPCGS	1
CHIMP_C	RH	Seed24c'	Area10	RUN1	190613	-10.9558	-40.8453	-23.5307	0.058884	PCGS	1
CHIMP_C	RH	Seed24c'	Area10	RUN1	190613	-10.9558	-40.8453	-23.5307	0.058884	PCGS	1
CHIMP_D	RH	Seed32'	Area10	RUN1	190828	-15.7709	-43.0612	-17.0921	0.058916	NOPCGS	1
CHIMP_D	RH	Seed32'	Area10	RUN2	190828	-15.7709	-43.0612	-17.0921	0.058916	NOPCGS	1
CHIMP_D	LH	Seed32'	Area10	RUN1	199913	8.90881	-39.2643	-15.1924	0.059042	NOPCGS	1
CHIMP_D	LH	Seed32'	Area10	RUN2	199913	8.90881	-39.2643	-15.1924	0.059042	NOPCGS	1
CHIMP_D	LH	Seed24c'	Area10	RUN1	190769	8.90881	-41.1628	-17.0921	0.059211	NOPCGS	1
CHIMP_D	LH	Seed24c'	Area10	RUN2	190769	8.90881	-41.1628	-17.0921	0.059211	NOPCGS	1
CHIMP_C	LH	Seed24c'	Area10	RUN1	199770	13.7239	-38.9468	-21.631	0.05935	PCGS	1
CHIMP_D	RH	Seed32'	Area10	RUN1	181687	-10.0756	-44.9596	-18.9919	0.059426	NOPCGS	1
CHIMP_D	RH	Seed32'	Area10	RUN2	181687	-10.0756	-44.9596	-18.9919	0.059426	NOPCGS	1
CHIMP_A	LH	Seed32'	Area10	RUN2	209131	17.3549	-45.4476	-18.5799	0.059441	PCGS	1
CHIMP_A	LH	Seed32'	Area10	RUN2	199843	17.3549	-43.5491	-20.4797	0.059508	PCGS	1
CHIMP_B	RH	Seed24c'	Area10	RUN1	190397	-15.8782	-43.9036	-22.4697	0.059544	NOPCGS	1
CHIMP_D	RH	Seed24c'	Area10	RUN1	172398	-11.974	-43.0612	-20.8916	0.059638	NOPCGS	1
CHIMP_D	RH	Seed24c'	Area10	RUN2	172398	-11.974	-43.0612	-20.8916	0.059638	NOPCGS	1
CHIMP_A	RH	Seed32'	Area10	RUN1	218333	-9.2232	-45.4476	-16.6801	0.059709	NOPCGS	1
CHIMP_A	RH	Seed24c'	Area10	RUN2	246054	-7.32476	-47.346	-10.9806	0.059757	NOPCGS	1
CHIMP_B	LH	Seed24c'	Area10	RUN1	226986	8.80151	-36.3098	-14.8709	0.059932	NOPCGS	1
CHIMP_D	LH	Seed24c'	Area10	RUN1	218418	10.8072	-41.1628	-11.393	0.059939	NOPCGS	1
CHIMP_D	LH	Seed24c'	Area10	RUN2	218418	10.8072	-41.1628	-11.393	0.059939	NOPCGS	1
CHIMP_C	LH	Seed32'	Area10	RUN1	236562	13.7239	-37.0484	-14.0322	0.060002	PCGS	1
CHIMP_B	RH	Seed24c'	Area10	RUN2	227118	-13.9797	-40.1067	-14.8709	0.060049	NOPCGS	1
CHIMP_D	RH	Seed32'	Area10	RUN1	218405	-13.8724	-41.1628	-11.393	0.060104	NOPCGS	1
CHIMP_D	RH	Seed32'	Area10	RUN2	218405	-13.8724	-41.1628	-11.393	0.060104	NOPCGS	1
CHIMP_D	RH	Seed24c'	Area10	RUN1	199903	-10.0756	-39.2643	-15.1924	0.060248	NOPCGS	1
CHIMP_D	RH	Seed24c'	Area10	RUN2	199903	-10.0756	-39.2643	-15.1924	0.060248	NOPCGS	1
CHIMP_C	LH	Seed24c'	Area10	RUN2	199771	15.6224	-38.9468	-21.631	0.060267	PCGS	1
CHIMP_D	RH	Seed24c'	Area10	RUN1	209045	-13.8724	-37.3659	-13.2927	0.060367	NOPCGS	1
CHIMP_D	RH	Seed24c'	Area10	RUN2	209045	-13.8724	-37.3659	-13.2927	0.060367	NOPCGS	1
CHIMP_D	LH	Seed32'	Area10	RUN1	181555	12.7057	-41.1628	-18.9919	0.060408	NOPCGS	1
CHIMP_D	LH	Seed32'	Area10	RUN2	181555	12.7057	-41.1628	-18.9919	0.060408	NOPCGS	1
CHIMP_C	LH	Seed32'	Area10	RUN1	181122	13.7239	-33.2515	-25.4304	0.060679	PCGS	1
CHIMP_B	RH	Seed24c'	Area10	RUN2	208831	-12.0813	-43.9036	-18.6703	0.060706	NOPCGS	1
CHIMP_C	LH	Seed24c'	Area10	RUN1	217915	15.6224	-31.3531	-17.8316	0.060803	PCGS	1
CHIMP_D	LH	Seed24c'	Area10	RUN1	181412	14.6041	-37.3659	-18.9919	0.060823	NOPCGS	1
CHIMP_D	LH	Seed24c'	Area10	RUN2	181412	14.6041	-37.3659	-18.9919	0.060823	NOPCGS	1
CHIMP_A	RH	Seed24c'	Area10	RUN2	227548	-11.1216	-45.4476	-14.7803	0.060879	NOPCGS	1
CHIMP_D	RH	Seed32'	Area10	RUN1	181471	-10.0756	-39.2643	-18.9919	0.060884	NOPCGS	1
CHIMP_D	RH	Seed32'	Area10	RUN2	181471	-10.0756	-39.2643	-18.9919	0.060884	NOPCGS	1
CHIMP_D	RH	Seed24c'	Area10	RUN1	181686	-11.974	-44.9596	-18.9919	0.060917	NOPCGS	1
CHIMP_D	RH	Seed24c'	Area10	RUN2	181686	-11.974	-44.9596	-18.9919	0.060917	NOPCGS	1
CHIMP_A	LH	Seed32'	Area10	RUN2	227706	15.4565	-49.2445	-14.7803	0.060918	PCGS	1
CHIMP_D	RH	Seed32'	Area10	RUN1	199973	-13.8724	-41.1628	-15.1924	0.061003	NOPCGS	1
CHIMP_D	RH	Seed32'	Area10	RUN2	199973	-13.8724	-41.1628	-15.1924	0.061003	NOPCGS	1
CHIMP_A	RH	Seed32'	Area10	RUN1	218479	-5.42633	-49.2445	-16.6801	0.061028	NOPCGS	1
CHIMP_A	RH	Seed32'	Area10	RUN1	236840	-3.52789	-47.346	-12.8804	0.061082	NOPCGS	1
CHIMP_B	RH	Seed24c'	Area10	RUN2	217901	-15.8782	-40.1067	-16.7706	0.061083	NOPCGS	1
CHIMP_A	RH	Seed32'	Area10	RUN1	236696	-3.52789	-43.5491	-12.8804	0.061138	NOPCGS	1
CHIMP_B	RH	Seed24c'	Area10	RUN2	199539	-19.675	-42.0051	-20.57	0.061236	NOPCGS	1
CHIMP_A	RH	Seed32'	Area10	RUN2	218408	-3.52789	-47.346	-16.6801	0.061255	NOPCGS	1
CHIMP_A	RH	Seed24c'	Area10	RUN1	227407	-5.42633	-41.6507	-14.7803	0.061267	NOPCGS	1
CHIMP_A	RH	Seed32'	Area10	RUN2	218478	-7.32476	-49.2445	-16.6801	0.061295	NOPCGS	1
CHIMP_D	LH	Seed32'	Area10	RUN1	199987	12.7057	-41.1628	-15.1924	0.061458	NOPCGS	1
CHIMP_D	LH	Seed32'	Area10	RUN2	199987	12.7057	-41.1628	-15.1924	0.061458	NOPCGS	1
CHIMP_A	RH	Seed32'	Area10	RUN1	227695	-5.42633	-49.2445	-14.7803	0.061475	NOPCGS	1
CHIMP_A	RH	Seed32'	Area10	RUN1	236837	-9.2232	-47.346	-12.8804	0.061633	NOPCGS	1
CHIMP_C	RH	Seed24c'	Area10	RUN1	218191	-7.1589	-38.9468	-17.8316	0.061841	PCGS	1
CHIMP_C	RH	Seed24c'	Area10	RUN1	218191	-7.1589	-38.9468	-17.8316	0.061841	PCGS	1
CHIMP_C	LH	Seed32'	Area10	RUN1	199769	11.8255	-38.9468	-21.631	0.061888	PCGS	1
CHIMP_D	LH	Seed24c'	Area10	RUN1	209132	14.6041	-39.2643	-13.2927	0.061926	NOPCGS	1
CHIMP_D	LH	Seed24c'	Area10	RUN2	209132	14.6041	-39.2643	-13.2927	0.061926	NOPCGS	1
CHIMP_B	RH	Seed24c'	Area10	RUN1	199615	-12.0813	-43.9036	-20.57	0.062061	NOPCGS	1
CHIMP_B	LH	Seed24c'	Area10	RUN2	217988	12.5984	-42.0051	-16.7706	0.062064	NOPCGS	1
CHIMP_D	RH	Seed32'	Area10	RUN1	190758	-11.974	-41.1628	-17.0921	0.062284	NOPCGS	1
CHIMP_D	RH	Seed32'	Area10	RUN2	190758	-11.974	-41.1628	-17.0921	0.062284	NOPCGS	1
CHIMP_D	RH	Seed24c'	Area10	RUN1	181469	-13.8724	-39.2643	-18.9919	0.062311	NOPCGS	1
CHIMP_D	RH	Seed24c'	Area10	RUN2	181469	-13.8724	-39.2643	-18.9919	0.062311	NOPCGS	1
CHIMP_C	LH	Seed32'	Area10	RUN1	218058	13.7239	-35.1499	-17.8316	0.062352	PCGS	1
CHIMP_D	RH	Seed24c'	Area10	RUN1	190900	-15.7709	-44.9596	-17.0921	0.062362	NOPCGS	1
CHIMP_D	RH	Seed24c'	Area10	RUN2	190900	-15.7709	-44.9596	-17.0921	0.062362	NOPCGS	1
CHIMP_A	RH	Seed32'	Area10	RUN2	236840	-3.52789	-47.346	-12.8804	0.062373	NOPCGS	1
CHIMP_C	RH	Seed32'	Area10	RUN2	209048	-5.26046	-40.8453	-19.7313	0.062401	PCGS	1
CHIMP_C	RH	Seed32'	Area10	RUN2	209048	-5.26046	-40.8453	-19.7313	0.062401	PCGS	1
CHIMP_A	RH	Seed32'	Area10	RUN1	227477	-9.2232	-43.5491	-14.7803	0.062418	NOPCGS	1
CHIMP_D	RH	Seed24c'	Area10	RUN1	199828	-15.7709	-37.3659	-15.1924	0.062442	NOPCGS	1
CHIMP_D	RH	Seed24c'	Area10	RUN2	199828	-15.7709	-37.3659	-15.1924	0.062442	NOPCGS	1
CHIMP_A	LH	Seed24c'	Area10	RUN1	199986	15.4565	-47.346	-20.4797	0.062597	PCGS	1
CHIMP_B	LH	Seed24c'	Area10	RUN1	217770	8.80151	-36.3098	-16.7706	0.062598	NOPCGS	1
CHIMP_B	RH	Seed32'	Area10	RUN2	199686	-13.9797	-45.802	-20.57	0.062691	NOPCGS	1
CHIMP_C	LH	Seed24c'	Area10	RUN1	227421	19.4192	-38.9468	-15.9319	0.062736	PCGS	1
CHIMP_D	LH	Seed32'	Area10	RUN1	172267	12.7057	-39.2643	-20.8916	0.062843	NOPCGS	1
CHIMP_D	LH	Seed32'	Area10	RUN2	172267	12.7057	-39.2643	-20.8916	0.062843	NOPCGS	1
CHIMP_C	LH	Seed32'	Area10	RUN1	218131	15.6224	-37.0484	-17.8316	0.062868	PCGS	1
CHIMP_C	LH	Seed24c'	Area10	RUN2	227202	13.7239	-33.2515	-15.9319	0.062882	PCGS	1
CHIMP_C	LH	Seed24c'	Area10	RUN1	208985	11.8255	-38.9468	-19.7313	0.062932	PCGS	1
CHIMP_B	RH	Seed32'	Area10	RUN2	208830	-13.9797	-43.9036	-18.6703	0.062937	NOPCGS	1
CHIMP_A	LH	Seed32'	Area10	RUN2	199916	19.2534	-45.4476	-20.4797	0.06304	PCGS	1
CHIMP_A	RH	Seed24c'	Area10	RUN2	209191	-5.42633	-47.346	-18.5799	0.063051	NOPCGS	1
CHIMP_C	LH	Seed24c'	Area10	RUN1	208917	19.4192	-37.0484	-19.7313	0.063079	PCGS	1
CHIMP_A	LH	Seed32'	Area10	RUN1	199914	15.4565	-45.4476	-20.4797	0.063121	PCGS	1
CHIMP_C	LH	Seed24c'	Area10	RUN1	218203	15.6224	-38.9468	-17.8316	0.063234	PCGS	1
CHIMP_C	LH	Seed24c'	Area10	RUN2	199482	13.7239	-31.3531	-21.631	0.063375	PCGS	1
CHIMP_A	RH	Seed24c'	Area10	RUN2	218477	-9.2232	-49.2445	-16.6801	0.063434	NOPCGS	1
CHIMP_C	LH	Seed32'	Area10	RUN1	199628	17.5208	-35.1499	-21.631	0.063487	PCGS	1
CHIMP_C	LH	Seed32'	Area10	RUN1	227275	15.6224	-35.1499	-15.9319	0.063545	PCGS	1
CHIMP_C	LH	Seed24c'	Area10	RUN2	181340	17.5208	-38.9468	-25.4304	0.063665	PCGS	1
CHIMP_A	LH	Seed24c'	Area10	RUN2	209203	17.3549	-47.346	-18.5799	0.06387	PCGS	1
CHIMP_C	LH	Seed24c'	Area10	RUN1	217917	19.4192	-31.3531	-17.8316	0.063879	PCGS	1
CHIMP_A	RH	Seed24c'	Area10	RUN1	236911	-5.42633	-49.2445	-12.8804	0.063885	NOPCGS	1
CHIMP_C	LH	Seed24c'	Area10	RUN2	218058	13.7239	-35.1499	-17.8316	0.063976	PCGS	1
CHIMP_D	LH	Seed24c'	Area10	RUN1	200059	12.7057	-43.0612	-15.1924	0.064019	NOPCGS	1
CHIMP_D	LH	Seed24c'	Area10	RUN2	200059	12.7057	-43.0612	-15.1924	0.064019	NOPCGS	1
CHIMP_D	LH	Seed32'	Area10	RUN1	190628	14.6041	-37.3659	-17.0921	0.064036	NOPCGS	1
CHIMP_D	LH	Seed32'	Area10	RUN2	190628	14.6041	-37.3659	-17.0921	0.064036	NOPCGS	1
CHIMP_A	RH	Seed24c'	Area10	RUN2	227407	-5.42633	-41.6507	-14.7803	0.064461	NOPCGS	1
CHIMP_B	LH	Seed32'	Area10	RUN2	217772	12.5984	-36.3098	-16.7706	0.064565	NOPCGS	1
CHIMP_D	LH	Seed24c'	Area10	RUN1	199987	12.7057	-41.1628	-15.1924	0.064617	NOPCGS	1
CHIMP_D	LH	Seed24c'	Area10	RUN2	199987	12.7057	-41.1628	-15.1924	0.064617	NOPCGS	1
CHIMP_D	LH	Seed32'	Area10	RUN1	190627	12.7057	-37.3659	-17.0921	0.064632	NOPCGS	1
CHIMP_D	LH	Seed32'	Area10	RUN2	190627	12.7057	-37.3659	-17.0921	0.064632	NOPCGS	1
CHIMP_D	RH	Seed24c'	Area10	RUN1	218406	-11.974	-41.1628	-11.393	0.064732	NOPCGS	1
CHIMP_D	RH	Seed24c'	Area10	RUN2	218406	-11.974	-41.1628	-11.393	0.064732	NOPCGS	1
CHIMP_C	RH	Seed32'	Area10	RUN2	190542	-9.05734	-38.9468	-23.5307	0.06484	PCGS	1
CHIMP_C	RH	Seed32'	Area10	RUN2	190542	-9.05734	-38.9468	-23.5307	0.06484	PCGS	1
CHIMP_D	RH	Seed24c'	Area10	RUN1	172327	-10.0756	-41.1628	-20.8916	0.064842	NOPCGS	1
CHIMP_D	RH	Seed24c'	Area10	RUN2	172327	-10.0756	-41.1628	-20.8916	0.064842	NOPCGS	1
CHIMP_B	LH	Seed24c'	Area10	RUN2	217915	10.6999	-40.1067	-16.7706	0.064857	NOPCGS	1
CHIMP_A	RH	Seed24c'	Area10	RUN2	209046	-7.32476	-43.5491	-18.5799	0.065057	NOPCGS	1
CHIMP_B	RH	Seed24c'	Area10	RUN2	227262	-13.9797	-43.9036	-14.8709	0.065194	NOPCGS	1
CHIMP_B	LH	Seed24c'	Area10	RUN2	208700	12.5984	-40.1067	-18.6703	0.065216	NOPCGS	1
CHIMP_C	LH	Seed24c'	Area10	RUN1	227276	17.5208	-35.1499	-15.9319	0.065292	PCGS	1
CHIMP_C	LH	Seed32'	Area10	RUN1	190484	17.5208	-37.0484	-23.5307	0.065292	PCGS	1
CHIMP_A	RH	Seed32'	Area10	RUN1	227550	-7.32476	-45.4476	-14.7803	0.065343	NOPCGS	1
CHIMP_C	LH	Seed24c'	Area10	RUN2	236491	15.6224	-35.1499	-14.0322	0.065405	PCGS	1
CHIMP_B	RH	Seed32'	Area10	RUN2	217975	-12.0813	-42.0051	-16.7706	0.065574	NOPCGS	1
CHIMP_C	LH	Seed24c'	Area10	RUN1	227277	19.4192	-35.1499	-15.9319	0.065949	PCGS	1
CHIMP_D	LH	Seed32'	Area10	RUN1	190697	8.90881	-39.2643	-17.0921	0.066035	NOPCGS	1
CHIMP_D	LH	Seed32'	Area10	RUN2	190697	8.90881	-39.2643	-17.0921	0.066035	NOPCGS	1
CHIMP_B	LH	Seed24c'	Area10	RUN1	208483	10.6999	-34.4114	-18.6703	0.066087	NOPCGS	1
CHIMP_C	LH	Seed32'	Area10	RUN2	208987	15.6224	-38.9468	-19.7313	0.066095	PCGS	1
CHIMP_C	LH	Seed24c'	Area10	RUN2	190409	11.8255	-35.1499	-23.5307	0.066173	PCGS	1
CHIMP_D	RH	Seed24c'	Area10	RUN1	218334	-11.974	-39.2643	-11.393	0.066415	NOPCGS	1
CHIMP_D	RH	Seed24c'	Area10	RUN2	218334	-11.974	-39.2643	-11.393	0.066415	NOPCGS	1
CHIMP_A	LH	Seed32'	Area10	RUN2	199915	17.3549	-45.4476	-20.4797	0.066481	PCGS	1
CHIMP_D	RH	Seed32'	Area10	RUN1	163182	-11.974	-43.0612	-22.7913	0.066737	NOPCGS	1
CHIMP_D	RH	Seed32'	Area10	RUN2	163182	-11.974	-43.0612	-22.7913	0.066737	NOPCGS	1
CHIMP_A	LH	Seed32'	Area10	RUN1	209129	13.558	-45.4476	-18.5799	0.066944	PCGS	1
CHIMP_C	LH	Seed24c'	Area10	RUN1	208917	19.4192	-37.0484	-19.7313	0.06696	PCGS	1
CHIMP_B	RH	Seed32'	Area10	RUN1	208683	-19.675	-40.1067	-18.6703	0.06701	NOPCGS	1
CHIMP_B	RH	Seed32'	Area10	RUN2	199539	-19.675	-42.0051	-20.57	0.067095	NOPCGS	1
CHIMP_C	LH	Seed24c'	Area10	RUN2	199772	17.5208	-38.9468	-21.631	0.067154	PCGS	1
CHIMP_B	RH	Seed32'	Area10	RUN2	208831	-12.0813	-43.9036	-18.6703	0.067179	NOPCGS	1
CHIMP_B	LH	Seed24c'	Area10	RUN1	208701	14.4968	-40.1067	-18.6703	0.067214	NOPCGS	1
CHIMP_A	RH	Seed32'	Area10	RUN2	209119	-5.42633	-45.4476	-18.5799	0.067335	NOPCGS	1
CHIMP_D	RH	Seed32'	Area10	RUN1	190827	-17.6693	-43.0612	-17.0921	0.067355	NOPCGS	1
CHIMP_D	RH	Seed32'	Area10	RUN2	190827	-17.6693	-43.0612	-17.0921	0.067355	NOPCGS	1
CHIMP_D	RH	Seed24c'	Area10	RUN1	181540	-15.7709	-41.1628	-18.9919	0.06737	NOPCGS	1
CHIMP_D	RH	Seed24c'	Area10	RUN2	181540	-15.7709	-41.1628	-18.9919	0.06737	NOPCGS	1
CHIMP_C	RH	Seed32'	Area10	RUN2	199829	-10.9558	-40.8453	-21.631	0.067513	PCGS	1
CHIMP_C	RH	Seed32'	Area10	RUN2	199829	-10.9558	-40.8453	-21.631	0.067513	PCGS	1
CHIMP_A	RH	Seed32'	Area10	RUN1	227480	-3.52789	-43.5491	-14.7803	0.067536	NOPCGS	1
CHIMP_D	RH	Seed24c'	Area10	RUN1	209262	-11.974	-43.0612	-13.2927	0.067799	NOPCGS	1
CHIMP_D	RH	Seed24c'	Area10	RUN2	209262	-11.974	-43.0612	-13.2927	0.067799	NOPCGS	1
CHIMP_C	RH	Seed24c'	Area10	RUN2	209045	-10.9558	-40.8453	-19.7313	0.06781	PCGS	1
CHIMP_C	RH	Seed24c'	Area10	RUN2	209045	-10.9558	-40.8453	-19.7313	0.06781	PCGS	1
CHIMP_D	RH	Seed32'	Area10	RUN1	190899	-17.6693	-44.9596	-17.0921	0.067858	NOPCGS	1
CHIMP_D	RH	Seed32'	Area10	RUN2	190899	-17.6693	-44.9596	-17.0921	0.067858	NOPCGS	1
CHIMP_D	LH	Seed32'	Area10	RUN1	163050	10.8072	-39.2643	-22.7913	0.067897	NOPCGS	1
CHIMP_D	LH	Seed32'	Area10	RUN2	163050	10.8072	-39.2643	-22.7913	0.067897	NOPCGS	1
CHIMP_C	LH	Seed32'	Area10	RUN1	190481	11.8255	-37.0484	-23.5307	0.068013	PCGS	1
CHIMP_C	LH	Seed32'	Area10	RUN1	236563	15.6224	-37.0484	-14.0322	0.068015	PCGS	1
CHIMP_C	LH	Seed24c'	Area10	RUN2	190267	15.6224	-31.3531	-23.5307	0.068199	PCGS	1
CHIMP_D	RH	Seed32'	Area10	RUN1	190686	-11.974	-39.2643	-17.0921	0.068228	NOPCGS	1
CHIMP_D	RH	Seed32'	Area10	RUN2	190686	-11.974	-39.2643	-17.0921	0.068228	NOPCGS	1
CHIMP_A	RH	Seed24c'	Area10	RUN1	227620	-11.1216	-47.346	-14.7803	0.068473	NOPCGS	1
CHIMP_D	RH	Seed32'	Area10	RUN1	199831	-10.0756	-37.3659	-15.1924	0.068487	NOPCGS	1
CHIMP_D	RH	Seed32'	Area10	RUN2	199831	-10.0756	-37.3659	-15.1924	0.068487	NOPCGS	1
CHIMP_A	LH	Seed24c'	Area10	RUN2	199843	17.3549	-43.5491	-20.4797	0.068541	PCGS	1
CHIMP_D	RH	Seed24c'	Area10	RUN1	181470	-11.974	-39.2643	-18.9919	0.068599	NOPCGS	1
CHIMP_D	RH	Seed24c'	Area10	RUN1	218477	-13.8724	-43.0612	-11.393	0.068599	NOPCGS	1
CHIMP_D	RH	Seed24c'	Area10	RUN2	181470	-11.974	-39.2643	-18.9919	0.068599	NOPCGS	1
CHIMP_D	RH	Seed24c'	Area10	RUN2	218477	-13.8724	-43.0612	-11.393	0.068599	NOPCGS	1
CHIMP_D	LH	Seed24c'	Area10	RUN1	190699	12.7057	-39.2643	-17.0921	0.068605	NOPCGS	1
CHIMP_D	LH	Seed24c'	Area10	RUN2	190699	12.7057	-39.2643	-17.0921	0.068605	NOPCGS	1
CHIMP_B	LH	Seed24c'	Area10	RUN2	217987	10.6999	-42.0051	-16.7706	0.06863	NOPCGS	1
CHIMP_D	LH	Seed32'	Area10	RUN1	172338	10.8072	-41.1628	-20.8916	0.068676	NOPCGS	1
CHIMP_D	LH	Seed32'	Area10	RUN2	172338	10.8072	-41.1628	-20.8916	0.068676	NOPCGS	1
CHIMP_D	LH	Seed24c'	Area10	RUN1	190770	10.8072	-41.1628	-17.0921	0.068775	NOPCGS	1
CHIMP_D	LH	Seed24c'	Area10	RUN2	190770	10.8072	-41.1628	-17.0921	0.068775	NOPCGS	1
CHIMP_B	RH	Seed32'	Area10	RUN2	217901	-15.8782	-40.1067	-16.7706	0.068868	NOPCGS	1
CHIMP_A	LH	Seed24c'	Area10	RUN1	199843	17.3549	-43.5491	-20.4797	0.068874	PCGS	1
CHIMP_C	LH	Seed24c'	Area10	RUN2	245707	15.6224	-35.1499	-12.1325	0.069026	PCGS	1
CHIMP_D	LH	Seed24c'	Area10	RUN1	172266	10.8072	-39.2643	-20.8916	0.069172	NOPCGS	1
CHIMP_D	LH	Seed24c'	Area10	RUN2	172266	10.8072	-39.2643	-20.8916	0.069172	NOPCGS	1
CHIMP_B	LH	Seed32'	Area10	RUN2	227061	14.4968	-38.2083	-14.8709	0.069176	NOPCGS	1
CHIMP_D	LH	Seed32'	Area10	RUN1	209058	10.8072	-37.3659	-13.2927	0.069193	NOPCGS	1
CHIMP_D	LH	Seed32'	Area10	RUN2	209058	10.8072	-37.3659	-13.2927	0.069193	NOPCGS	1
CHIMP_A	RH	Seed32'	Area10	RUN2	209190	-7.32476	-47.346	-18.5799	0.069309	NOPCGS	1
CHIMP_C	LH	Seed32'	Area10	RUN1	236418	13.7239	-33.2515	-14.0322	0.06932	PCGS	1
CHIMP_A	RH	Seed32'	Area10	RUN2	227406	-7.32476	-41.6507	-14.7803	0.069389	NOPCGS	1
CHIMP_D	LH	Seed32'	Area10	RUN1	199916	14.6041	-39.2643	-15.1924	0.069467	NOPCGS	1
CHIMP_D	LH	Seed32'	Area10	RUN2	199916	14.6041	-39.2643	-15.1924	0.069467	NOPCGS	1
CHIMP_B	LH	Seed24c'	Area10	RUN1	208554	8.80151	-36.3098	-18.6703	0.069626	NOPCGS	1
CHIMP_B	LH	Seed24c'	Area10	RUN2	217700	12.5984	-34.4114	-16.7706	0.069631	NOPCGS	1
[truncated: 21,849 more rows]
